# Supplementary material for: Evaluating the Contribution of North American Zoos and Aquariums to Endangered Species Recovery
Source: Sci Rep. 2018 Jun 28;8:9789. doi: 10.1038/s41598-018-27806-2 (PMC6023936; doi:10.1038/s41598-018-27806-2)
Supplement: Supplementary file 2 — Table S2 [file 41598_2018_27806_MOESM2_ESM.csv]

Plan or Addendum	Plan Title	Plan Stage	Plan Lead Region (FWS)	Plan Lead Office (FWS)	Species Common Name	Species Scientific Name	Species Listing Status	Species Recovery Priority Number	Species Taxonomic Group	Action Number	Action Description	Action Priority	Action Status	Comments	Action Species	Work Types	Labor Types	zoo	Responsible Parties	Action Lead Agencies	Estimated Completion Date	Estimated Initiation Date
Plan	American Burying Beetle Recovery Plan	F	2	Oklahoma Ecological Services Field Office (918) 581-7458	American burying beetle	Nicrophorus americanus	Endangered	5C	Insects	2.1	Maintain existing captive populations for purposes of research and propagation	1	Ongoing Current	Captive populations are maintained for research and propagation	American burying beetle (Nicrophorus americanus)	Management: Reintroduction, Research: Taxonomic Studies, Research: Propagation	Labor type not yet selected	Cincinnati Zoo and Botanical Garde	Oklahoma Natural Heritage Inventory , Region 5, Fish and Wildlife Enhancement, Boston University, Cincinnati Zoo and Botanical Garden, Region 2, Fish and Wildlife Enhancement, USFWS Region 3, Fish and Wildlife Enhancement	Other		Prior to FY 1995
Plan	American Burying Beetle Recovery Plan	F	2	Oklahoma Ecological Services Field Office (918) 581-7458	American burying beetle	Nicrophorus americanus	Endangered	5C	Insects	2.12	Rear beetles for reintroduction purposes	1	Ongoing Current	Costs included under 2.1?	American burying beetle (Nicrophorus americanus)	Management: Reintroduction	Graduate Student	Cincinnati Zoo and Botanical Garde	Oklahoma Natural Heritage Inventory , Region 5, Fish and Wildlife Enhancement, Boston University, Cincinnati Zoo and Botanical Garden, Region 2, Fish and Wildlife Enhancement, USFWS Region 3, Fish and Wildlife Enhancement	Other		Prior to FY 1995
Plan	American Burying Beetle Recovery Plan	F	2	Oklahoma Ecological Services Field Office (918) 581-7458	American burying beetle	Nicrophorus americanus	Endangered	5C	Insects	2.2	Establish additional captive populations	3	Complete		American burying beetle (Nicrophorus americanus)	Management: Reintroduction	Volunteer	American Association of Zoological Parks and Aquariums	American Association of Zoological Parks and Aquariums, Region 2, Fish and Wildlife Enhancement	U.S. Fish and Wildlife Service	FY 2008	Prior to FY 1995
Plan	Attwater's Prairie-Chicken (Tympanuchus cupido attwateri) Recovery Plan, Second Revision	RF(2)	2	Attwater Prairie Chicken National Wildlife Refuge (979) 234-3021	Attwater's greater prairie-chicken	Tympanuchus cupido attwateri	Endangered	6	Birds	2.1.5	Share resources and information among all captive breeding facilities and other partners involved with recovery	3	Ongoing Current		Attwater's greater prairie-chicken (Tympanuchus cupido attwateri)	Work type not yet selected	Labor type not yet selected	Fort Worth Zoo	U.S. Fish and Wildlife Service, Ecological Services Division, The Nature Conservancy, Private landowners, Texas A&M University, Texas Parks and Wildlife Department, U. S. Fish and Wildlife Service - National Wildlife Refuge System, Fort Worth Zoo, APC Captive Breeding Facilities, Grazing Lands Conservation Initiative, Sam Houston Resource Conservation and Development, Society of Tympanuchus Cupid…	U.S. Fish and Wildlife Service, U.S. Fish and Wildlife Service		Prior to FY 1995
Plan	Attwater's Prairie-Chicken (Tympanuchus cupido attwateri) Recovery Plan, Second Revision	RF(2)	2	Attwater Prairie Chicken National Wildlife Refuge (979) 234-3021	Attwater's greater prairie-chicken	Tympanuchus cupido attwateri	Endangered	6	Birds	2.1.6	Evaluate diet for chicks and adults to help address problems that may be arising from current diets	1	Ongoing Current	Critical Need	Attwater's greater prairie-chicken (Tympanuchus cupido attwateri)	Work type not yet selected	Labor type not yet selected	Fort Worth Zoo	Fort Worth Zoo, APC Captive Breeding Facilities, Society of Tympanuchus Cupido Pinnatus, Sutton Avian Research Center, Mazuri Feeds, U. S. Fish and Wildlife Service - Attwater Prairie Chicken National Wildlife Refuge (NWR)	U.S. Fish and Wildlife Service, U.S. Fish and Wildlife Service		FY 2000 - FY 2004
Plan	Bi-National Recovery Plan for the Kemp's Ridley Sea Turtle (Lepidochelys kempii) SECOND REVISION	RF(2)	2	Texas Coastal Ecological Services Field Office (281) 286-8282	Kemp's ridley sea turtle	Lepidochelys kempii	Endangered	2C	Reptiles	211	Protect nesting females	1	Ongoing Current	*includes costs for tasks 212 & 2131	Kemp's ridley sea turtle (Lepidochelys kempii)	Work type not yet selected	Labor type not yet selected		Gladys Porter Zoo, U.S. Fish and Wildlife Service, Comision Nacional de Areas Naturales Protegidas, Padre Island National Seashore, U.S. Department of the Interior	U.S. Fish and Wildlife Service
Plan	Bi-National Recovery Plan for the Kemp's Ridley Sea Turtle (Lepidochelys kempii) SECOND REVISION	RF(2)	2	Texas Coastal Ecological Services Field Office (281) 286-8282	Kemp's ridley sea turtle	Lepidochelys kempii	Endangered	2C	Reptiles	212	Maintain hatchling production at levels to achieve recovery goals	1	Ongoing Current	included in 211	Kemp's ridley sea turtle (Lepidochelys kempii)	Work type not yet selected	Labor type not yet selected		Gladys Porter Zoo, U.S. Fish and Wildlife Service, Comision Nacional de Areas Naturales Protegidas, Padre Island National Seashore, U.S. Department of the Interior	Other
Plan	Bi-National Recovery Plan for the Kemp's Ridley Sea Turtle (Lepidochelys kempii) SECOND REVISION	RF(2)	2	Texas Coastal Ecological Services Field Office (281) 286-8282	Kemp's ridley sea turtle	Lepidochelys kempii	Endangered	2C	Reptiles	2131	Continue monitoring and collecting basic biological information on primary nesting beaches in MX and U.S.	1	Ongoing Current	included in 211	Kemp's ridley sea turtle (Lepidochelys kempii)	Work type not yet selected	Labor type not yet selected		Gladys Porter Zoo, U.S. Fish and Wildlife Service, Comision Nacional de Areas Naturales Protegidas, Padre Island National Seashore, U.S. Department of the Interior	Other
Plan	Bi-National Recovery Plan for the Kemp's Ridley Sea Turtle (Lepidochelys kempii) SECOND REVISION	RF(2)	2	Texas Coastal Ecological Services Field Office (281) 286-8282	Kemp's ridley sea turtle	Lepidochelys kempii	Endangered	2C	Reptiles	2132	Assess nesting south of Matamoros and north of Carbonera	3	Not Started		Kemp's ridley sea turtle (Lepidochelys kempii)	Work type not yet selected	Labor type not yet selected		Gladys Porter Zoo, U.S. Fish and Wildlife Service, Comision Nacional de Areas Naturales Protegidas	Other
Plan	Bi-National Recovery Plan for the Kemp's Ridley Sea Turtle (Lepidochelys kempii) SECOND REVISION	RF(2)	2	Texas Coastal Ecological Services Field Office (281) 286-8282	Kemp's ridley sea turtle	Lepidochelys kempii	Endangered	2C	Reptiles	214	Develop nesting beach management plans	2	Ongoing Current	routine costs includes agency staff & infrastructure	Kemp's ridley sea turtle (Lepidochelys kempii)	Work type not yet selected	Labor type not yet selected		Gladys Porter Zoo, U.S. Fish and Wildlife Service, Comision Nacional de Areas Naturales Protegidas, Padre Island National Seashore, U.S. Department of the Interior	Other
Plan	Bi-National Recovery Plan for the Kemp's Ridley Sea Turtle (Lepidochelys kempii) SECOND REVISION	RF(2)	2	Texas Coastal Ecological Services Field Office (281) 286-8282	Kemp's ridley sea turtle	Lepidochelys kempii	Endangered	2C	Reptiles	216	Determine and monitor nesting female survival rates	2	Ongoing Current		Kemp's ridley sea turtle (Lepidochelys kempii)	Work type not yet selected	Labor type not yet selected		Gladys Porter Zoo, U.S. Fish and Wildlife Service, Comision Nacional de Areas Naturales Protegidas, Padre Island National Seashore, U.S. Department of the Interior	Other
Plan	Bi-National Recovery Plan for the Kemp's Ridley Sea Turtle (Lepidochelys kempii) SECOND REVISION	RF(2)	2	Texas Coastal Ecological Services Field Office (281) 286-8282	Kemp's ridley sea turtle	Lepidochelys kempii	Endangered	2C	Reptiles	217	Monitor neophyte nesters	2	Ongoing Current	**Incl in 216 costs	Kemp's ridley sea turtle (Lepidochelys kempii)	Work type not yet selected	Labor type not yet selected		Gladys Porter Zoo, U.S. Fish and Wildlife Service, Comision Nacional de Areas Naturales Protegidas, Padre Island National Seashore, U.S. Department of the Interior	Other
Plan	California Condor Recovery Plan, Third Revision	RF(3)	8	Hopper Mountain National Wildlife Refuge Complex (805) 644-5185	California condor	Gymnogyps californianus	Endangered	4C	Birds	111	Captive breeding: Management protocol	1	Complete		California condor (Gymnogyps californianus)	Management: Propagation	Species Expert, Internal Technical Assistance, Internal Administrative	Los Angeles Zoo, San Diego Wild Animal Park	San Diego Wild Animal Park, Peregrine Fund, U.S. Fish and Wildlife Service, Los Angeles Zoo	Other	Prior to FY 1995	Prior to FY 1995
Plan	California Condor Recovery Plan, Third Revision	RF(3)	8	Hopper Mountain National Wildlife Refuge Complex (805) 644-5185	California condor	Gymnogyps californianus	Endangered	4C	Birds	112	Captive breeding: Operate facilities	1	Ongoing Current		California condor (Gymnogyps californianus)	Management: General, Management: Propagation, Management: Reintroduction	Volunteer, Graduate Student, Species Expert, Internal Technical Assistance, Internal Field Assistance, Internal Administrative	Los Angeles Zoo, San Diego Wild Animal Park	San Diego Wild Animal Park, Peregrine Fund, Los Angeles Zoo	Other		Prior to FY 1995
Plan	California Condor Recovery Plan, Third Revision	RF(3)	8	Hopper Mountain National Wildlife Refuge Complex (805) 644-5185	California condor	Gymnogyps californianus	Endangered	4C	Birds	113	Captive breeding: New Captive Breeding Facilities	2	Ongoing Current		California condor (Gymnogyps californianus)	Management: General, Management: Propagation	Volunteer, Graduate Student, Species Expert, Internal Technical Assistance, Internal Field Assistance, Internal Administrative	Oregon Zoo	Oregon Zoo	Other		FY 2005
Plan	California Condor Recovery Plan, Third Revision	RF(3)	8	Hopper Mountain National Wildlife Refuge Complex (805) 644-5185	California condor	Gymnogyps californianus	Endangered	4C	Birds	12	Captive breeding: Manage captive flock	1	Ongoing Current		California condor (Gymnogyps californianus)	Management: Propagation	Volunteer, Graduate Student, Species Expert, Internal Technical Assistance, Internal Field Assistance, Internal Administrative	Los Angeles Zoo, San Diego Wild Animal Park	San Diego Wild Animal Park, Peregrine Fund, Los Angeles Zoo	U.S. Fish and Wildlife Service		Prior to FY 1995
Plan	California Condor Recovery Plan, Third Revision	RF(3)	8	Hopper Mountain National Wildlife Refuge Complex (805) 644-5185	California condor	Gymnogyps californianus	Endangered	4C	Birds	121	Captive breeding: Maintain genetic, age, and sex balance	1	Ongoing Current		California condor (Gymnogyps californianus)	Management: Propagation, Research: Propagation	Graduate Student, Species Expert, Internal Technical Assistance, Internal Field Assistance, Internal Administrative	Los Angeles Zoo, San Diego Wild Animal Park	San Diego Wild Animal Park, Peregrine Fund, Los Angeles Zoo	U.S. Fish and Wildlife Service		Prior to FY 1995
Plan	California Condor Recovery Plan, Third Revision	RF(3)	8	Hopper Mountain National Wildlife Refuge Complex (805) 644-5185	California condor	Gymnogyps californianus	Endangered	4C	Birds	122	Captive breeding: Offspring and eggs exchange	2	Ongoing Current		California condor (Gymnogyps californianus)	Management: Propagation, Research: Propagation	Graduate Student, Species Expert, Internal Technical Assistance, Internal Field Assistance, Internal Administrative	Los Angeles Zoo, San Diego Wild Animal Park	San Diego Wild Animal Park, Peregrine Fund, Los Angeles Zoo	U.S. Fish and Wildlife Service		Prior to FY 1995
Plan	California Condor Recovery Plan, Third Revision	RF(3)	8	Hopper Mountain National Wildlife Refuge Complex (805) 644-5185	California condor	Gymnogyps californianus	Endangered	4C	Birds	123	Captive breeding: Determine genetic balance	1	Ongoing Current		California condor (Gymnogyps californianus)	Research: Propagation, Research: Genetics	Graduate Student, Species Expert, Internal Technical Assistance, Internal Field Assistance, Internal Administrative	Los Angeles Zoo, San Diego Wild Animal Park	San Diego Wild Animal Park, Peregrine Fund, Los Angeles Zoo	Other		Prior to FY 1995
Plan	California Condor Recovery Plan, Third Revision	RF(3)	8	Hopper Mountain National Wildlife Refuge Complex (805) 644-5185	California condor	Gymnogyps californianus	Endangered	4C	Birds	124	Captive breeding: Develop and implement pair strategies	2	Ongoing Current		California condor (Gymnogyps californianus)	Research: Propagation, Research: Genetics	Graduate Student, Species Expert, Internal Technical Assistance, Internal Field Assistance, Internal Administrative	Los Angeles Zoo, San Diego Wild Animal Park	San Diego Wild Animal Park, Peregrine Fund, Los Angeles Zoo	Other		Prior to FY 1995
Plan	California Condor Recovery Plan, Third Revision	RF(3)	8	Hopper Mountain National Wildlife Refuge Complex (805) 644-5185	California condor	Gymnogyps californianus	Endangered	4C	Birds	13	Captive breeding: Manage selected condors for release	1	Ongoing Current		California condor (Gymnogyps californianus)	Management: Reintroduction	Graduate Student, Species Expert, Internal Technical Assistance, Internal Field Assistance, Internal Administrative	Los Angeles Zoo, San Diego Wild Animal Park	San Diego Wild Animal Park, Peregrine Fund, Los Angeles Zoo	Other		Prior to FY 1995
Plan	California Condor Recovery Plan, Third Revision	RF(3)	8	Hopper Mountain National Wildlife Refuge Complex (805) 644-5185	California condor	Gymnogyps californianus	Endangered	4C	Birds	14	Captive breeding: Behavioral data	3	Ongoing Not Current		California condor (Gymnogyps californianus)	Research: Propagation, Research: Other Information	Internal Technical Assistance, Internal Field Assistance, Species Expert, Internal Administrative, Graduate Student	Los Angeles Zoo, San Diego Wild Animal Park	San Diego Wild Animal Park, Peregrine Fund, Los Angeles Zoo	Other		Prior to FY 1995
Plan	California Condor Recovery Plan, Third Revision	RF(3)	8	Hopper Mountain National Wildlife Refuge Complex (805) 644-5185	California condor	Gymnogyps californianus	Endangered	4C	Birds	51	Information and Education: Distribute educational material	1	Ongoing Current		California condor (Gymnogyps californianus)	Other: Information and Education	Internal Technical Assistance, Internal Administrative	Los Angeles Zoo, San Diego Wild Animal Park	San Diego Wild Animal Park, Peregrine Fund, U.S. Bureau of Land Management, U.S. Fish and Wildlife Service, California Department of Fish and Game, U.S. Forest Service, Los Angeles Zoo	U.S. Fish and Wildlife Service		Prior to FY 1995
Plan	California Condor Recovery Plan, Third Revision	RF(3)	8	Hopper Mountain National Wildlife Refuge Complex (805) 644-5185	California condor	Gymnogyps californianus	Endangered	4C	Birds	56	Information and Education: Training sessions	3	Ongoing Current		California condor (Gymnogyps californianus)	Other: Information and Education	Species Expert, Internal Technical Assistance, Internal Administrative	Los Angeles Zoo, San Diego Wild Animal Park	San Diego Wild Animal Park, Peregrine Fund, U.S. Bureau of Land Management, U.S. Fish and Wildlife Service, California Department of Fish and Game, U.S. Forest Service, Los Angeles Zoo	U.S. Fish and Wildlife Service		Prior to FY 1995
Plan	California Condor Recovery Plan, Third Revision	RF(3)	8	Hopper Mountain National Wildlife Refuge Complex (805) 644-5185	California condor	Gymnogyps californianus	Endangered	4C	Birds	571	Information and Education: Zoo kiosks	3	Complete		California condor (Gymnogyps californianus)	Other: Information and Education	Internal Technical Assistance, Species Expert, Volunteer, Internal Administrative, Contract	Los Angeles Zoo, Oregon Zoo, Santa Barbara Zoo, San Diego Wild Animal Park	San Diego Wild Animal Park, Peregrine Fund, U.S. Fish and Wildlife Service, U.S. Forest Service, Los Angeles Zoo, Oregon Zoo, Santa Barbara Zoo	Other
Plan	California Condor Recovery Plan, Third Revision	RF(3)	8	Hopper Mountain National Wildlife Refuge Complex (805) 644-5185	California condor	Gymnogyps californianus	Endangered	4C	Birds	572	Information and Education: Zoo condor exhibit	3	Complete		California condor (Gymnogyps californianus)	Other: Information and Education	Internal Technical Assistance, Species Expert, Volunteer, Internal Administrative, Contract	Los Angeles Zoo, Oregon Zoo, Santa Barbara Zoo, San Diego Wild Animal Park	San Diego Wild Animal Park, Peregrine Fund, Santa Barbara Zoo	Other	FY 2010	FY 2007
Plan	California Condor Recovery Plan, Third Revision	RF(3)	8	Hopper Mountain National Wildlife Refuge Complex (805) 644-5185	California condor	Gymnogyps californianus	Endangered	4C	Birds	573	Information and Education: Provide photos & videos. Lead Outreach; Microtrash	3	Ongoing Current		California condor (Gymnogyps californianus)	Other: Information and Education	Volunteer, Contract, Internal Technical Assistance, Internal Administrative	Los Angeles Zoo, Santa Barbara Zoo, San Diego Wild Animal Park	Arizona Department of Game and Fish, San Diego Wild Animal Park, Peregrine Fund, U.S. Fish and Wildlife Service, U.S. Forest Service, Los Angeles Zoo, Santa Barbara Zoo	Other
Plan	Chiricahua Leopard Frog Recovery Plan	F	2	Arizona Ecological Services Field Office (602) 242-0210	Chiricahua leopard frog	Rana chiricahuensis	Threatened	2C	Amphibians	1.2.13	Develop and implement contingency plans to ensure persistence of each population or metapopulation in case of environmental disaster (drought, floods, fire, etc)	2	Ongoing Current	Many of the populations in New Mexico are replicated in refugia populations, primarily as a hedge against loss from disease. A few populations in Arizona are backed up in this manner, but disease is not as much an issue in AZ, so the need is not as great.	Chiricahua leopard frog (Rana chiricahuensis)	Management: Planning	Internal Technical Assistance	Phoenix Zoo	New Mexico Department of Game and Fish, Phoenix Zoo, Arizona Game and Fish Department, Arizona-Sonora Desert Museum, U.S. Fish and Wildlife Service, Ecological Services, Phoenix and Albuquerque, a collective term for land managers, including BLM, NFs, FTHUA, FWSR, NFs, SCAT, SSG, TNC, and WMAT , Stakeholders Subgroups, Technical Subgroup of the Recovery Team	U.S. Fish and Wildlife Service	FY 2012	FY 2008
Plan	Chiricahua Leopard Frog Recovery Plan	F	2	Arizona Ecological Services Field Office (602) 242-0210	Chiricahua leopard frog	Rana chiricahuensis	Threatened	2C	Amphibians	1.2.14	Develop and implement a genetic management plan to maintain or enhance genetic diversity within each RU	2	Ongoing Current	We don't have a genetic management plan, per se, but Herrmann et al. has evaluated genetic diversity range wide, so we have the information to manage genetics in terms of knowing which stock of frogs could or should be used for translocations in recovery units and MAs. We are awaiting a proposal from Hermann et al. to complete genetic analyses of the pipiens complex for future management implicat…	Chiricahua leopard frog (Rana chiricahuensis)	Management: Planning	Species Expert	Phoenix Zoo	New Mexico Department of Game and Fish, San Carlos Apache Tribe, White Mountain Apache Tribe, Phoenix Zoo, Arizona Game and Fish Department, Arizona-Sonora Desert Museum, U.S. Fish and Wildlife Service, Ecological Services, Phoenix and Albuquerque, La ComisiÃ³n de EcologÃ­a y Desarrollo Sustentable del Estado de Sonora, Technical Subgroup of the Recovery Team	U.S. Fish and Wildlife Service	FY 2012	FY 2008
Plan	Chiricahua Leopard Frog Recovery Plan	F	2	Arizona Ecological Services Field Office (602) 242-0210	Chiricahua leopard frog	Rana chiricahuensis	Threatened	2C	Amphibians	1.3	Establish refugia populations as needed to preserve frog populations in MAs or RUs	1	Ongoing Current	Much work has been done on this task, especially in New Mexico, to back up extant populations that are susceptible to disease. A few populations have been backed up in Arizona (e.g. Altar Valley frogs established at the Chilton Ranch refugia in RU1), but the need in Arizona is not as great because disease isn't as big a factor.	Chiricahua leopard frog (Rana chiricahuensis)	Management: Propagation	Species Expert	Phoenix Zoo	New Mexico Department of Game and Fish, Phoenix Zoo, Arizona Game and Fish Department, Arizona-Sonora Desert Museum, U.S. Fish and Wildlife Service, Ecological Services, Phoenix and Albuquerque, U.S. Fish and Wildlife Service, Refuges (Buenos Aires and Leslie Canyon), Coronado, Gila, Coconino, Tonto, and Apache-Sitgreaves National Forests, Stakeholders Subgroups	U.S. Fish and Wildlife Service	FY 2012	FY 2007
Plan	Chiricahua Leopard Frog Recovery Plan	F	2	Arizona Ecological Services Field Office (602) 242-0210	Chiricahua leopard frog	Rana chiricahuensis	Threatened	2C	Amphibians	3.2	Head-start eggs and larvae	2	Ongoing Current	Much work has been done on this since before the species was listed. We have head-start facilities at zoos, museums, on ranches, fish hatcheries, high schools, and participating land-owners under the statewide SHA.	Chiricahua leopard frog (Rana chiricahuensis)	Management: Propagation	Species Expert	Phoenix Zoo	Phoenix Zoo, Arizona Game and Fish Department, Arizona-Sonora Desert Museum, U.S. Fish and Wildlife Service, Refuges (Buenos Aires and Leslie Canyon), La ComisiÃ³n de EcologÃ­a y Desarrollo Sustentable del Estado de Sonora, Bureau of Land Management (AZ, NM)	U.S. Fish and Wildlife Service	FY 2012	FY 2007
Plan	Chiricahua Leopard Frog Recovery Plan	F	2	Arizona Ecological Services Field Office (602) 242-0210	Chiricahua leopard frog	Rana chiricahuensis	Threatened	2C	Amphibians	6.9	Determine the best life stage for release to the wild	3	Complete	It is currently accepted that late-stage tadpoles and metamorphs are best suited for reintroductions. Wild to wild egg mass transfers have also become useful in certain circumstances.	Chiricahua leopard frog (Rana chiricahuensis)	Management: Reintroduction	Contract	Phoenix Zoo	Phoenix Zoo, Arizona-Sonora Desert Museum, U.S. Fish and Wildlife Service, Ecological Services, Phoenix and Albuquerque, Researchers from AGFD, NMDGF, Universities, CEDES, SCAT, WMAT, Forest Service Range and Experiment Stations	Other	FY 2012	FY 2009
Plan	Chittenango Ovate Amber Snail	RF(1)	5	New York Ecological Services Field Office (607) 753-9334	Chittenango ovate amber snail	Succinea chittenangoensis	Threatened	5	Snails	3.1	Determine if Succinea sp. B is having a negative impact on Novisuccinea chittenangoensis.	1	Complete	Study design in first year +$20K/yr for two-year study. Research initiated in 2005. Research reinitiated for 2008 field season after flooding in 2006. 2009- SUNY post doc. 2010- received report from SUNY post doc.	Chittenango ovate amber snail (Succinea chittenangoensis)	Work type not yet selected	Graduate Student, Contract	Wildlife Conservation Park/Bronx Zoo, Burnet Park Zoo (Rosamond Gifford Zoo)	New York State Department of Environmental Conservation, Zoological institutions such as the Wildlife Conservation Park/Bronx Zoo and Burnet Park Zoo (Rosamond Gifford Zoo), Academic institutions, U.S. Fish and Wildlife Service, Region 5	U.S. Fish and Wildlife Service	FY 2010	FY 2005
Plan	Chittenango Ovate Amber Snail	RF(1)	5	New York Ecological Services Field Office (607) 753-9334	Chittenango ovate amber snail	Succinea chittenangoensis	Threatened	5	Snails	3.5	Investigate the effects of environmental contaminants, water quality, and pH on Novisuccinea chittenangoensis and its habitat.	2	Not Started	Costs associated with joint research project along with Actions 3.3, 3.4	Chittenango ovate amber snail (Succinea chittenangoensis)	Work type not yet selected	Labor type not yet selected	Wildlife Conservation Park/Bronx Zoo, Burnet Park Zoo (Rosamond Gifford Zoo)	New York State Department of Environmental Conservation, Zoological institutions such as the Wildlife Conservation Park/Bronx Zoo and Burnet Park Zoo (Rosamond Gifford Zoo), Academic institutions, U.S. Fish and Wildlife Service, Region 5	U.S. Fish and Wildlife Service
Plan	Chittenango Ovate Amber Snail	RF(1)	5	New York Ecological Services Field Office (607) 753-9334	Chittenango ovate amber snail	Succinea chittenangoensis	Threatened	5	Snails	5.2.1	Develop an initial captive propagation protocol.	1	Ongoing Current	FY08 USGS received QR funding to initiate	Chittenango ovate amber snail (Succinea chittenangoensis)	Work type not yet selected	Internal Technical Assistance	Wildlife Conservation Park/Bronx Zoo, Burnet Park Zoo (Rosamond Gifford Zoo)	New York State Department of Environmental Conservation, Zoological institutions such as the Wildlife Conservation Park/Bronx Zoo and Burnet Park Zoo (Rosamond Gifford Zoo), Academic institutions, U.S. Fish and Wildlife Service, Region 5	U.S. Fish and Wildlife Service		FY 2008
Plan	Chittenango Ovate Amber Snail	RF(1)	5	New York Ecological Services Field Office (607) 753-9334	Chittenango ovate amber snail	Succinea chittenangoensis	Threatened	5	Snails	5.2.2	Establish and maintain the captive propagation program.	1	Ongoing Current	Plus $15K for FY4-20. These are costs per facility and will be refined when the means for establishing a captive population are determined.	Chittenango ovate amber snail (Succinea chittenangoensis)	Work type not yet selected	Labor type not yet selected	Wildlife Conservation Park/Bronx Zoo, Burnet Park Zoo (Rosamond Gifford Zoo)	New York State Department of Environmental Conservation, Zoological institutions such as the Wildlife Conservation Park/Bronx Zoo and Burnet Park Zoo (Rosamond Gifford Zoo), U.S. Fish and Wildlife Service, Region 5	Other		FY 2014
Plan	Chittenango Ovate Amber Snail	RF(1)	5	New York Ecological Services Field Office (607) 753-9334	Chittenango ovate amber snail	Succinea chittenangoensis	Threatened	5	Snails	5.2.3	Conduct research experiments to refine rearing protocols	1	Ongoing Current	Plus $5K for FY 4-5. Costs in addition to those associated with 5.2.2.	Chittenango ovate amber snail (Succinea chittenangoensis)	Management	Graduate Student	Wildlife Conservation Park/Bronx Zoo, Burnet Park Zoo (Rosamond Gifford Zoo)	U.S. Fish and Wildlife Service, New York State Department of Environmental Conservation, Zoological institutions such as the Wildlife Conservation Park/Bronx Zoo and Burnet Park Zoo (Rosamond Gifford Zoo), Academic institutions, U.S. Fish and Wildlife Service, Region 5	U.S. Fish and Wildlife Service, Academic institutions		FY 2014
Plan	Chittenango Ovate Amber Snail	RF(1)	5	New York Ecological Services Field Office (607) 753-9334	Chittenango ovate amber snail	Succinea chittenangoensis	Threatened	5	Snails	5.4.1	Develop a protocol for evaluating potential release sites.	2	Not Started	Standard staff costs.	Chittenango ovate amber snail (Succinea chittenangoensis)	Work type not yet selected	Labor type not yet selected	Wildlife Conservation Park/Bronx Zoo, Burnet Park Zoo (Rosamond Gifford Zoo)	New York State Department of Environmental Conservation, Zoological institutions such as the Wildlife Conservation Park/Bronx Zoo and Burnet Park Zoo (Rosamond Gifford Zoo), Academic institutions, U.S. Fish and Wildlife Service, Region 5	U.S. Fish and Wildlife Service
Plan	Chittenango Ovate Amber Snail	RF(1)	5	New York Ecological Services Field Office (607) 753-9334	Chittenango ovate amber snail	Succinea chittenangoensis	Threatened	5	Snails	6.4.2	Monitor the effects of any management actions conducted for Novisuccinea chittenangoensis.	3	Ongoing Current	Standard staff costs.	Chittenango ovate amber snail (Succinea chittenangoensis)	Work type not yet selected	Labor type not yet selected	Wildlife Conservation Park/Bronx Zoo, Burnet Park Zoo (Rosamond Gifford Zoo)	New York State Department of Environmental Conservation, New York State Office of Parks, Recreation and Historic Preservation, Zoological institutions such as the Wildlife Conservation Park/Bronx Zoo and Burnet Park Zoo (Rosamond Gifford Zoo), Academic institutions, U.S. Fish and Wildlife Service, Region 5	U.S. Fish and Wildlife Service		FY 2006
Plan	Chittenango Ovate Amber Snail	RF(1)	5	New York Ecological Services Field Office (607) 753-9334	Chittenango ovate amber snail	Succinea chittenangoensis	Threatened	5	Snails	6.4.3	Monitor current or potential threats to the species.	3	Ongoing Current	Standard staff costs.	Chittenango ovate amber snail (Succinea chittenangoensis)	Work type not yet selected	Labor type not yet selected	Wildlife Conservation Park/Bronx Zoo, Burnet Park Zoo (Rosamond Gifford Zoo)	New York State Department of Environmental Conservation, New York State Office of Parks, Recreation and Historic Preservation, Zoological institutions such as the Wildlife Conservation Park/Bronx Zoo and Burnet Park Zoo (Rosamond Gifford Zoo), Academic institutions, U.S. Fish and Wildlife Service, Region 5	U.S. Fish and Wildlife Service		FY 2006
Plan	Chittenango Ovate Amber Snail	RF(1)	5	New York Ecological Services Field Office (607) 753-9334	Chittenango ovate amber snail	Succinea chittenangoensis	Threatened	5	Snails	6.4.4	Monitor the biological status of Novisuccinea chittenangoensis.	3	Ongoing Current	Standard staff costs.	Chittenango ovate amber snail (Succinea chittenangoensis)	Work type not yet selected	Labor type not yet selected	Wildlife Conservation Park/Bronx Zoo, Burnet Park Zoo (Rosamond Gifford Zoo)	New York State Department of Environmental Conservation, New York State Office of Parks, Recreation and Historic Preservation, Zoological institutions such as the Wildlife Conservation Park/Bronx Zoo and Burnet Park Zoo (Rosamond Gifford Zoo)	U.S. Fish and Wildlife Service		FY 2006
Plan	Cumberland and Tennessee River Mussels (5 spp.)	F	5	Southwestern Virginia Ecological Services Field Office (276) 623-1233	Cumberland elktoe	Alasmidonta atropurpurea	Endangered	5	Clams	12	Identify and prioritize stream reaches, and watersheds in need of habitat recovery and protection from further threats	1	Ongoing Current	This task will be continuous, at least over the near future	Cumberland elktoe (Alasmidonta atropurpurea), Cumberlandian combshell (Epioblasma brevidens), Oyster mussel (Epioblasma capsaeformis), Purple bean (Villosa perpurpurea), Rough rabbitsfoot (Quadrula cylindrica strigillata)	Work type not yet selected	Labor type not yet selected		U.S. Fish and Wildlife Service, Ecological Services Division, National Park Service, U.S. Fish and Wildlife Service, Fisheries, U.S. Geological Survey, The Nature Conservancy, U.S. Army Corps of Engineers, Nongovernmental Organizations , Mississippi Department of Wildlife, Fisheries and Parks , Alabama Geological Survey , Tennessee Valley Authority , Tennessee Wildlife Resources Agency , Kentucky…	U.S. Fish and Wildlife Service		FY 2000 - FY 2004
Plan	Cumberland and Tennessee River Mussels (5 spp.)	F	5	Southwestern Virginia Ecological Services Field Office (276) 623-1233	Cumberland elktoe	Alasmidonta atropurpurea	Endangered	5	Clams	15	Conduct life history research	2	Ongoing Current		Cumberland elktoe (Alasmidonta atropurpurea), Cumberlandian combshell (Epioblasma brevidens), Oyster mussel (Epioblasma capsaeformis), Purple bean (Villosa perpurpurea), Rough rabbitsfoot (Quadrula cylindrica strigillata)	Work type not yet selected	Labor type not yet selected		U.S. Fish and Wildlife Service, Ecological Services Division, Research Institutions, U.S. Geological Survey, Tennessee Aquarium Research Institute, USFWS Regional Office 4 - Atlanta, Regional Office 5	U.S. Fish and Wildlife Service		FY 2000 - FY 2004
Plan	Cumberland and Tennessee River Mussels (5 spp.)	F	5	Southwestern Virginia Ecological Services Field Office (276) 623-1233	Cumberland elktoe	Alasmidonta atropurpurea	Endangered	5	Clams	16	Characterize the species habitat for adults and juveniles	2	Ongoing Current		Cumberland elktoe (Alasmidonta atropurpurea), Cumberlandian combshell (Epioblasma brevidens), Oyster mussel (Epioblasma capsaeformis), Purple bean (Villosa perpurpurea), Rough rabbitsfoot (Quadrula cylindrica strigillata)	Work type not yet selected	Labor type not yet selected		U.S. Fish and Wildlife Service, Ecological Services Division, Research Institutions, U.S. Geological Survey, Tennessee Aquarium Research Institute, USFWS Regional Office 4 - Atlanta, Regional Office 5	U.S. Fish and Wildlife Service		FY 2000 - FY 2004
Plan	Cumberland and Tennessee River Mussels (5 spp.)	F	5	Southwestern Virginia Ecological Services Field Office (276) 623-1233	Cumberland elktoe	Alasmidonta atropurpurea	Endangered	5	Clams	18	based on the biological data and threat analysis, investigate the need for management, including habitat improvement	2	Ongoing Current	This task will be continuous, at least over the near future	Cumberland elktoe (Alasmidonta atropurpurea), Cumberlandian combshell (Epioblasma brevidens), Oyster mussel (Epioblasma capsaeformis), Purple bean (Villosa perpurpurea), Rough rabbitsfoot (Quadrula cylindrica strigillata)	Work type not yet selected	Labor type not yet selected		U.S. Fish and Wildlife Service, Ecological Services Division, U.S. Department of Agriculture, The Nature Conservancy, Mississippi Department of Wildlife, Fisheries and Parks , Alabama Geological Survey , Tennessee Valley Authority , Tennessee Wildlife Resources Agency , Kentucky Department of Fish and Wildlife Resources, Kentucky State Nature Preserves Commission, Virginia Department of Game and …	U.S. Fish and Wildlife Service		FY 2000 - FY 2004
Plan	Cumberland and Tennessee River Mussels (5 spp.)	F	5	Southwestern Virginia Ecological Services Field Office (276) 623-1233	Cumberland elktoe	Alasmidonta atropurpurea	Endangered	5	Clams	20	Develop a prioritized list, by species, of streams and stream reaches that should be surveyed	2	Ongoing Current		Cumberland elktoe (Alasmidonta atropurpurea), Cumberlandian combshell (Epioblasma brevidens), Oyster mussel (Epioblasma capsaeformis), Purple bean (Villosa perpurpurea), Rough rabbitsfoot (Quadrula cylindrica strigillata)	Work type not yet selected	Labor type not yet selected		U.S. Fish and Wildlife Service, Ecological Services Division, National Park Service, U.S. Geological Survey, The Nature Conservancy, Nongovernmental Organizations , Mississippi Department of Wildlife, Fisheries and Parks , Alabama Geological Survey , Tennessee Valley Authority , Tennessee Wildlife Resources Agency , Kentucky Department of Fish and Wildlife Resources, Kentucky State Nature Preserv…	U.S. Fish and Wildlife Service		FY 2000 - FY 2004
Plan	Cumberland and Tennessee River Mussels (5 spp.)	F	5	Southwestern Virginia Ecological Services Field Office (276) 623-1233	Cumberland elktoe	Alasmidonta atropurpurea	Endangered	5	Clams	21	Search for additional populations of the species and suitable habitat	2	Ongoing Current		Cumberland elktoe (Alasmidonta atropurpurea), Cumberlandian combshell (Epioblasma brevidens), Oyster mussel (Epioblasma capsaeformis), Purple bean (Villosa perpurpurea), Rough rabbitsfoot (Quadrula cylindrica strigillata)	Work type not yet selected	Labor type not yet selected		U.S. Fish and Wildlife Service, Ecological Services Division, National Park Service, U.S. Geological Survey, Mississippi Department of Wildlife, Fisheries and Parks , Alabama Geological Survey , Tennessee Valley Authority , Tennessee Wildlife Resources Agency , Kentucky Department of Fish and Wildlife Resources, Kentucky State Nature Preserves Commission, Virginia Department of Game and Inland Fi…	U.S. Fish and Wildlife Service		FY 2000 - FY 2004
Plan	Cumberland and Tennessee River Mussels (5 spp.)	F	5	Southwestern Virginia Ecological Services Field Office (276) 623-1233	Cumberland elktoe	Alasmidonta atropurpurea	Endangered	5	Clams	23	Develop and implement a program to evaluate efforts and monitor population levels and habitat conditions and assess the long-term viability of all populations	2	Ongoing Current		Cumberland elktoe (Alasmidonta atropurpurea), Cumberlandian combshell (Epioblasma brevidens), Oyster mussel (Epioblasma capsaeformis), Purple bean (Villosa perpurpurea), Rough rabbitsfoot (Quadrula cylindrica strigillata)	Work type not yet selected	Labor type not yet selected		U.S. Fish and Wildlife Service, Ecological Services Division, National Park Service, U.S. Fish and Wildlife Service, Fisheries, U.S. Geological Survey, Mississippi Department of Wildlife, Fisheries and Parks , Alabama Geological Survey , Tennessee Valley Authority , Tennessee Wildlife Resources Agency , Kentucky Department of Fish and Wildlife Resources, Kentucky State Nature Preserves Commission…	U.S. Fish and Wildlife Service		FY 2000 - FY 2004
Plan	Cumberland and Tennessee River Mussels (5 spp.)	F	5	Southwestern Virginia Ecological Services Field Office (276) 623-1233	Cumberland elktoe	Alasmidonta atropurpurea	Endangered	5	Clams	24	Develop a comprehensive GIS database to monitor distribution, populations, and threats	2	Ongoing Current		Cumberland elktoe (Alasmidonta atropurpurea), Cumberlandian combshell (Epioblasma brevidens), Oyster mussel (Epioblasma capsaeformis), Purple bean (Villosa perpurpurea), Rough rabbitsfoot (Quadrula cylindrica strigillata)	Work type not yet selected	Labor type not yet selected		U.S. Fish and Wildlife Service, Ecological Services Division, National Park Service, U.S. Fish and Wildlife Service, Fisheries, U.S. Geological Survey, Mississippi Department of Wildlife, Fisheries and Parks , Alabama Geological Survey , Tennessee Valley Authority , Tennessee Wildlife Resources Agency , Kentucky Department of Fish and Wildlife Resources, Kentucky State Nature Preserves Commission…	U.S. Fish and Wildlife Service
Plan	Cumberland and Tennessee River Mussels (5 spp.)	F	5	Southwestern Virginia Ecological Services Field Office (276) 623-1233	Cumberland elktoe	Alasmidonta atropurpurea	Endangered	5	Clams	7	Refine techniques and methodologies for propagating and translocating individuals as a prelude to potential augmentation and reintroduction efforts	1	Ongoing Current		Cumberland elktoe (Alasmidonta atropurpurea), Cumberlandian combshell (Epioblasma brevidens), Oyster mussel (Epioblasma capsaeformis), Purple bean (Villosa perpurpurea), Rough rabbitsfoot (Quadrula cylindrica strigillata)	Work type not yet selected	Labor type not yet selected		U.S. Geological Survey, Nongovernmental Organizations , Tennessee Wildlife Resources Agency , Kentucky Department of Fish and Wildlife Resources, Virginia Department of Game and Inland Fisheries, Alabama Division of Wildlife and Freshwater Fisheries, Tennessee Aquarium Research Institute	U.S. Fish and Wildlife Service		FY 1995 - FY 1999
Plan	Cumberland and Tennessee River Mussels (5 spp.)	F	5	Southwestern Virginia Ecological Services Field Office (276) 623-1233	Cumberlandian combshell	Epioblasma brevidens	Endangered	5	Clams	12	Identify and prioritize stream reaches, and watersheds in need of habitat recovery and protection from further threats	1	Ongoing Current	This task will be continuous, at least over the near future	Cumberland elktoe (Alasmidonta atropurpurea), Cumberlandian combshell (Epioblasma brevidens), Oyster mussel (Epioblasma capsaeformis), Purple bean (Villosa perpurpurea), Rough rabbitsfoot (Quadrula cylindrica strigillata)	Work type not yet selected	Labor type not yet selected		U.S. Fish and Wildlife Service, Ecological Services Division, National Park Service, U.S. Fish and Wildlife Service, Fisheries, U.S. Geological Survey, The Nature Conservancy, U.S. Army Corps of Engineers, Nongovernmental Organizations , Mississippi Department of Wildlife, Fisheries and Parks , Alabama Geological Survey , Tennessee Valley Authority , Tennessee Wildlife Resources Agency , Kentucky…	U.S. Fish and Wildlife Service		FY 2000 - FY 2004
Plan	Cumberland and Tennessee River Mussels (5 spp.)	F	5	Southwestern Virginia Ecological Services Field Office (276) 623-1233	Cumberlandian combshell	Epioblasma brevidens	Endangered	5	Clams	15	Conduct life history research	2	Ongoing Current		Cumberland elktoe (Alasmidonta atropurpurea), Cumberlandian combshell (Epioblasma brevidens), Oyster mussel (Epioblasma capsaeformis), Purple bean (Villosa perpurpurea), Rough rabbitsfoot (Quadrula cylindrica strigillata)	Work type not yet selected	Labor type not yet selected		U.S. Fish and Wildlife Service, Ecological Services Division, Research Institutions, U.S. Geological Survey, Tennessee Aquarium Research Institute, USFWS Regional Office 4 - Atlanta, Regional Office 5	U.S. Fish and Wildlife Service		FY 2000 - FY 2004
Plan	Cumberland and Tennessee River Mussels (5 spp.)	F	5	Southwestern Virginia Ecological Services Field Office (276) 623-1233	Cumberlandian combshell	Epioblasma brevidens	Endangered	5	Clams	16	Characterize the species habitat for adults and juveniles	2	Ongoing Current		Cumberland elktoe (Alasmidonta atropurpurea), Cumberlandian combshell (Epioblasma brevidens), Oyster mussel (Epioblasma capsaeformis), Purple bean (Villosa perpurpurea), Rough rabbitsfoot (Quadrula cylindrica strigillata)	Work type not yet selected	Labor type not yet selected		U.S. Fish and Wildlife Service, Ecological Services Division, Research Institutions, U.S. Geological Survey, Tennessee Aquarium Research Institute, USFWS Regional Office 4 - Atlanta, Regional Office 5	U.S. Fish and Wildlife Service		FY 2000 - FY 2004
Plan	Cumberland and Tennessee River Mussels (5 spp.)	F	5	Southwestern Virginia Ecological Services Field Office (276) 623-1233	Cumberlandian combshell	Epioblasma brevidens	Endangered	5	Clams	18	based on the biological data and threat analysis, investigate the need for management, including habitat improvement	2	Ongoing Current	This task will be continuous, at least over the near future	Cumberland elktoe (Alasmidonta atropurpurea), Cumberlandian combshell (Epioblasma brevidens), Oyster mussel (Epioblasma capsaeformis), Purple bean (Villosa perpurpurea), Rough rabbitsfoot (Quadrula cylindrica strigillata)	Work type not yet selected	Labor type not yet selected		U.S. Fish and Wildlife Service, Ecological Services Division, U.S. Department of Agriculture, The Nature Conservancy, Mississippi Department of Wildlife, Fisheries and Parks , Alabama Geological Survey , Tennessee Valley Authority , Tennessee Wildlife Resources Agency , Kentucky Department of Fish and Wildlife Resources, Kentucky State Nature Preserves Commission, Virginia Department of Game and …	U.S. Fish and Wildlife Service		FY 2000 - FY 2004
Plan	Cumberland and Tennessee River Mussels (5 spp.)	F	5	Southwestern Virginia Ecological Services Field Office (276) 623-1233	Cumberlandian combshell	Epioblasma brevidens	Endangered	5	Clams	20	Develop a prioritized list, by species, of streams and stream reaches that should be surveyed	2	Ongoing Current		Cumberland elktoe (Alasmidonta atropurpurea), Cumberlandian combshell (Epioblasma brevidens), Oyster mussel (Epioblasma capsaeformis), Purple bean (Villosa perpurpurea), Rough rabbitsfoot (Quadrula cylindrica strigillata)	Work type not yet selected	Labor type not yet selected		U.S. Fish and Wildlife Service, Ecological Services Division, National Park Service, U.S. Geological Survey, The Nature Conservancy, Nongovernmental Organizations , Mississippi Department of Wildlife, Fisheries and Parks , Alabama Geological Survey , Tennessee Valley Authority , Tennessee Wildlife Resources Agency , Kentucky Department of Fish and Wildlife Resources, Kentucky State Nature Preserv…	U.S. Fish and Wildlife Service		FY 2000 - FY 2004
Plan	Cumberland and Tennessee River Mussels (5 spp.)	F	5	Southwestern Virginia Ecological Services Field Office (276) 623-1233	Cumberlandian combshell	Epioblasma brevidens	Endangered	5	Clams	21	Search for additional populations of the species and suitable habitat	2	Ongoing Current		Cumberland elktoe (Alasmidonta atropurpurea), Cumberlandian combshell (Epioblasma brevidens), Oyster mussel (Epioblasma capsaeformis), Purple bean (Villosa perpurpurea), Rough rabbitsfoot (Quadrula cylindrica strigillata)	Work type not yet selected	Labor type not yet selected		U.S. Fish and Wildlife Service, Ecological Services Division, National Park Service, U.S. Geological Survey, Mississippi Department of Wildlife, Fisheries and Parks , Alabama Geological Survey , Tennessee Valley Authority , Tennessee Wildlife Resources Agency , Kentucky Department of Fish and Wildlife Resources, Kentucky State Nature Preserves Commission, Virginia Department of Game and Inland Fi…	U.S. Fish and Wildlife Service		FY 2000 - FY 2004
Plan	Cumberland and Tennessee River Mussels (5 spp.)	F	5	Southwestern Virginia Ecological Services Field Office (276) 623-1233	Cumberlandian combshell	Epioblasma brevidens	Endangered	5	Clams	23	Develop and implement a program to evaluate efforts and monitor population levels and habitat conditions and assess the long-term viability of all populations	2	Ongoing Current		Cumberland elktoe (Alasmidonta atropurpurea), Cumberlandian combshell (Epioblasma brevidens), Oyster mussel (Epioblasma capsaeformis), Purple bean (Villosa perpurpurea), Rough rabbitsfoot (Quadrula cylindrica strigillata)	Work type not yet selected	Labor type not yet selected		U.S. Fish and Wildlife Service, Ecological Services Division, National Park Service, U.S. Fish and Wildlife Service, Fisheries, U.S. Geological Survey, Mississippi Department of Wildlife, Fisheries and Parks , Alabama Geological Survey , Tennessee Valley Authority , Tennessee Wildlife Resources Agency , Kentucky Department of Fish and Wildlife Resources, Kentucky State Nature Preserves Commission…	U.S. Fish and Wildlife Service		FY 2000 - FY 2004
Plan	Cumberland and Tennessee River Mussels (5 spp.)	F	5	Southwestern Virginia Ecological Services Field Office (276) 623-1233	Cumberlandian combshell	Epioblasma brevidens	Endangered	5	Clams	24	Develop a comprehensive GIS database to monitor distribution, populations, and threats	2	Ongoing Current		Cumberland elktoe (Alasmidonta atropurpurea), Cumberlandian combshell (Epioblasma brevidens), Oyster mussel (Epioblasma capsaeformis), Purple bean (Villosa perpurpurea), Rough rabbitsfoot (Quadrula cylindrica strigillata)	Work type not yet selected	Labor type not yet selected		U.S. Fish and Wildlife Service, Ecological Services Division, National Park Service, U.S. Fish and Wildlife Service, Fisheries, U.S. Geological Survey, Mississippi Department of Wildlife, Fisheries and Parks , Alabama Geological Survey , Tennessee Valley Authority , Tennessee Wildlife Resources Agency , Kentucky Department of Fish and Wildlife Resources, Kentucky State Nature Preserves Commission…	U.S. Fish and Wildlife Service
Plan	Cumberland and Tennessee River Mussels (5 spp.)	F	5	Southwestern Virginia Ecological Services Field Office (276) 623-1233	Cumberlandian combshell	Epioblasma brevidens	Endangered	5	Clams	7	Refine techniques and methodologies for propagating and translocating individuals as a prelude to potential augmentation and reintroduction efforts	1	Ongoing Current		Cumberland elktoe (Alasmidonta atropurpurea), Cumberlandian combshell (Epioblasma brevidens), Oyster mussel (Epioblasma capsaeformis), Purple bean (Villosa perpurpurea), Rough rabbitsfoot (Quadrula cylindrica strigillata)	Work type not yet selected	Labor type not yet selected		U.S. Geological Survey, Nongovernmental Organizations , Tennessee Wildlife Resources Agency , Kentucky Department of Fish and Wildlife Resources, Virginia Department of Game and Inland Fisheries, Alabama Division of Wildlife and Freshwater Fisheries, Tennessee Aquarium Research Institute	U.S. Fish and Wildlife Service		FY 1995 - FY 1999
Plan	Cumberland and Tennessee River Mussels (5 spp.)	F	5	Southwestern Virginia Ecological Services Field Office (276) 623-1233	Oyster mussel	Epioblasma capsaeformis	Endangered	5	Clams	12	Identify and prioritize stream reaches, and watersheds in need of habitat recovery and protection from further threats	1	Ongoing Current	This task will be continuous, at least over the near future	Cumberland elktoe (Alasmidonta atropurpurea), Cumberlandian combshell (Epioblasma brevidens), Oyster mussel (Epioblasma capsaeformis), Purple bean (Villosa perpurpurea), Rough rabbitsfoot (Quadrula cylindrica strigillata)	Work type not yet selected	Labor type not yet selected		U.S. Fish and Wildlife Service, Ecological Services Division, National Park Service, U.S. Fish and Wildlife Service, Fisheries, U.S. Geological Survey, The Nature Conservancy, U.S. Army Corps of Engineers, Nongovernmental Organizations , Mississippi Department of Wildlife, Fisheries and Parks , Alabama Geological Survey , Tennessee Valley Authority , Tennessee Wildlife Resources Agency , Kentucky…	U.S. Fish and Wildlife Service		FY 2000 - FY 2004
Plan	Cumberland and Tennessee River Mussels (5 spp.)	F	5	Southwestern Virginia Ecological Services Field Office (276) 623-1233	Oyster mussel	Epioblasma capsaeformis	Endangered	5	Clams	15	Conduct life history research	2	Ongoing Current		Cumberland elktoe (Alasmidonta atropurpurea), Cumberlandian combshell (Epioblasma brevidens), Oyster mussel (Epioblasma capsaeformis), Purple bean (Villosa perpurpurea), Rough rabbitsfoot (Quadrula cylindrica strigillata)	Work type not yet selected	Labor type not yet selected		U.S. Fish and Wildlife Service, Ecological Services Division, Research Institutions, U.S. Geological Survey, Tennessee Aquarium Research Institute, USFWS Regional Office 4 - Atlanta, Regional Office 5	U.S. Fish and Wildlife Service		FY 2000 - FY 2004
Plan	Cumberland and Tennessee River Mussels (5 spp.)	F	5	Southwestern Virginia Ecological Services Field Office (276) 623-1233	Oyster mussel	Epioblasma capsaeformis	Endangered	5	Clams	16	Characterize the species habitat for adults and juveniles	2	Ongoing Current		Cumberland elktoe (Alasmidonta atropurpurea), Cumberlandian combshell (Epioblasma brevidens), Oyster mussel (Epioblasma capsaeformis), Purple bean (Villosa perpurpurea), Rough rabbitsfoot (Quadrula cylindrica strigillata)	Work type not yet selected	Labor type not yet selected		U.S. Fish and Wildlife Service, Ecological Services Division, Research Institutions, U.S. Geological Survey, Tennessee Aquarium Research Institute, USFWS Regional Office 4 - Atlanta, Regional Office 5	U.S. Fish and Wildlife Service		FY 2000 - FY 2004
Plan	Cumberland and Tennessee River Mussels (5 spp.)	F	5	Southwestern Virginia Ecological Services Field Office (276) 623-1233	Oyster mussel	Epioblasma capsaeformis	Endangered	5	Clams	18	based on the biological data and threat analysis, investigate the need for management, including habitat improvement	2	Ongoing Current	This task will be continuous, at least over the near future	Cumberland elktoe (Alasmidonta atropurpurea), Cumberlandian combshell (Epioblasma brevidens), Oyster mussel (Epioblasma capsaeformis), Purple bean (Villosa perpurpurea), Rough rabbitsfoot (Quadrula cylindrica strigillata)	Work type not yet selected	Labor type not yet selected		U.S. Fish and Wildlife Service, Ecological Services Division, U.S. Department of Agriculture, The Nature Conservancy, Mississippi Department of Wildlife, Fisheries and Parks , Alabama Geological Survey , Tennessee Valley Authority , Tennessee Wildlife Resources Agency , Kentucky Department of Fish and Wildlife Resources, Kentucky State Nature Preserves Commission, Virginia Department of Game and …	U.S. Fish and Wildlife Service		FY 2000 - FY 2004
Plan	Cumberland and Tennessee River Mussels (5 spp.)	F	5	Southwestern Virginia Ecological Services Field Office (276) 623-1233	Oyster mussel	Epioblasma capsaeformis	Endangered	5	Clams	20	Develop a prioritized list, by species, of streams and stream reaches that should be surveyed	2	Ongoing Current		Cumberland elktoe (Alasmidonta atropurpurea), Cumberlandian combshell (Epioblasma brevidens), Oyster mussel (Epioblasma capsaeformis), Purple bean (Villosa perpurpurea), Rough rabbitsfoot (Quadrula cylindrica strigillata)	Work type not yet selected	Labor type not yet selected		U.S. Fish and Wildlife Service, Ecological Services Division, National Park Service, U.S. Geological Survey, The Nature Conservancy, Nongovernmental Organizations , Mississippi Department of Wildlife, Fisheries and Parks , Alabama Geological Survey , Tennessee Valley Authority , Tennessee Wildlife Resources Agency , Kentucky Department of Fish and Wildlife Resources, Kentucky State Nature Preserv…	U.S. Fish and Wildlife Service		FY 2000 - FY 2004
Plan	Cumberland and Tennessee River Mussels (5 spp.)	F	5	Southwestern Virginia Ecological Services Field Office (276) 623-1233	Oyster mussel	Epioblasma capsaeformis	Endangered	5	Clams	21	Search for additional populations of the species and suitable habitat	2	Ongoing Current		Cumberland elktoe (Alasmidonta atropurpurea), Cumberlandian combshell (Epioblasma brevidens), Oyster mussel (Epioblasma capsaeformis), Purple bean (Villosa perpurpurea), Rough rabbitsfoot (Quadrula cylindrica strigillata)	Work type not yet selected	Labor type not yet selected		U.S. Fish and Wildlife Service, Ecological Services Division, National Park Service, U.S. Geological Survey, Mississippi Department of Wildlife, Fisheries and Parks , Alabama Geological Survey , Tennessee Valley Authority , Tennessee Wildlife Resources Agency , Kentucky Department of Fish and Wildlife Resources, Kentucky State Nature Preserves Commission, Virginia Department of Game and Inland Fi…	U.S. Fish and Wildlife Service		FY 2000 - FY 2004
Plan	Cumberland and Tennessee River Mussels (5 spp.)	F	5	Southwestern Virginia Ecological Services Field Office (276) 623-1233	Oyster mussel	Epioblasma capsaeformis	Endangered	5	Clams	23	Develop and implement a program to evaluate efforts and monitor population levels and habitat conditions and assess the long-term viability of all populations	2	Ongoing Current		Cumberland elktoe (Alasmidonta atropurpurea), Cumberlandian combshell (Epioblasma brevidens), Oyster mussel (Epioblasma capsaeformis), Purple bean (Villosa perpurpurea), Rough rabbitsfoot (Quadrula cylindrica strigillata)	Work type not yet selected	Labor type not yet selected		U.S. Fish and Wildlife Service, Ecological Services Division, National Park Service, U.S. Fish and Wildlife Service, Fisheries, U.S. Geological Survey, Mississippi Department of Wildlife, Fisheries and Parks , Alabama Geological Survey , Tennessee Valley Authority , Tennessee Wildlife Resources Agency , Kentucky Department of Fish and Wildlife Resources, Kentucky State Nature Preserves Commission…	U.S. Fish and Wildlife Service		FY 2000 - FY 2004
Plan	Cumberland and Tennessee River Mussels (5 spp.)	F	5	Southwestern Virginia Ecological Services Field Office (276) 623-1233	Oyster mussel	Epioblasma capsaeformis	Endangered	5	Clams	24	Develop a comprehensive GIS database to monitor distribution, populations, and threats	2	Ongoing Current		Cumberland elktoe (Alasmidonta atropurpurea), Cumberlandian combshell (Epioblasma brevidens), Oyster mussel (Epioblasma capsaeformis), Purple bean (Villosa perpurpurea), Rough rabbitsfoot (Quadrula cylindrica strigillata)	Work type not yet selected	Labor type not yet selected		U.S. Fish and Wildlife Service, Ecological Services Division, National Park Service, U.S. Fish and Wildlife Service, Fisheries, U.S. Geological Survey, Mississippi Department of Wildlife, Fisheries and Parks , Alabama Geological Survey , Tennessee Valley Authority , Tennessee Wildlife Resources Agency , Kentucky Department of Fish and Wildlife Resources, Kentucky State Nature Preserves Commission…	U.S. Fish and Wildlife Service
Plan	Cumberland and Tennessee River Mussels (5 spp.)	F	5	Southwestern Virginia Ecological Services Field Office (276) 623-1233	Oyster mussel	Epioblasma capsaeformis	Endangered	5	Clams	7	Refine techniques and methodologies for propagating and translocating individuals as a prelude to potential augmentation and reintroduction efforts	1	Ongoing Current		Cumberland elktoe (Alasmidonta atropurpurea), Cumberlandian combshell (Epioblasma brevidens), Oyster mussel (Epioblasma capsaeformis), Purple bean (Villosa perpurpurea), Rough rabbitsfoot (Quadrula cylindrica strigillata)	Work type not yet selected	Labor type not yet selected		U.S. Geological Survey, Nongovernmental Organizations , Tennessee Wildlife Resources Agency , Kentucky Department of Fish and Wildlife Resources, Virginia Department of Game and Inland Fisheries, Alabama Division of Wildlife and Freshwater Fisheries, Tennessee Aquarium Research Institute	U.S. Fish and Wildlife Service		FY 1995 - FY 1999
Plan	Cumberland and Tennessee River Mussels (5 spp.)	F	5	Southwestern Virginia Ecological Services Field Office (276) 623-1233	Purple bean	Villosa perpurpurea	Endangered	5	Clams	12	Identify and prioritize stream reaches, and watersheds in need of habitat recovery and protection from further threats	1	Ongoing Current	This task will be continuous, at least over the near future	Cumberland elktoe (Alasmidonta atropurpurea), Cumberlandian combshell (Epioblasma brevidens), Oyster mussel (Epioblasma capsaeformis), Purple bean (Villosa perpurpurea), Rough rabbitsfoot (Quadrula cylindrica strigillata)	Work type not yet selected	Labor type not yet selected		U.S. Fish and Wildlife Service, Ecological Services Division, National Park Service, U.S. Fish and Wildlife Service, Fisheries, U.S. Geological Survey, The Nature Conservancy, U.S. Army Corps of Engineers, Nongovernmental Organizations , Mississippi Department of Wildlife, Fisheries and Parks , Alabama Geological Survey , Tennessee Valley Authority , Tennessee Wildlife Resources Agency , Kentucky…	U.S. Fish and Wildlife Service		FY 2000 - FY 2004
Plan	Cumberland and Tennessee River Mussels (5 spp.)	F	5	Southwestern Virginia Ecological Services Field Office (276) 623-1233	Purple bean	Villosa perpurpurea	Endangered	5	Clams	15	Conduct life history research	2	Ongoing Current		Cumberland elktoe (Alasmidonta atropurpurea), Cumberlandian combshell (Epioblasma brevidens), Oyster mussel (Epioblasma capsaeformis), Purple bean (Villosa perpurpurea), Rough rabbitsfoot (Quadrula cylindrica strigillata)	Work type not yet selected	Labor type not yet selected		U.S. Fish and Wildlife Service, Ecological Services Division, Research Institutions, U.S. Geological Survey, Tennessee Aquarium Research Institute, USFWS Regional Office 4 - Atlanta, Regional Office 5	U.S. Fish and Wildlife Service		FY 2000 - FY 2004
Plan	Cumberland and Tennessee River Mussels (5 spp.)	F	5	Southwestern Virginia Ecological Services Field Office (276) 623-1233	Purple bean	Villosa perpurpurea	Endangered	5	Clams	16	Characterize the species habitat for adults and juveniles	2	Ongoing Current		Cumberland elktoe (Alasmidonta atropurpurea), Cumberlandian combshell (Epioblasma brevidens), Oyster mussel (Epioblasma capsaeformis), Purple bean (Villosa perpurpurea), Rough rabbitsfoot (Quadrula cylindrica strigillata)	Work type not yet selected	Labor type not yet selected		U.S. Fish and Wildlife Service, Ecological Services Division, Research Institutions, U.S. Geological Survey, Tennessee Aquarium Research Institute, USFWS Regional Office 4 - Atlanta, Regional Office 5	U.S. Fish and Wildlife Service		FY 2000 - FY 2004
Plan	Cumberland and Tennessee River Mussels (5 spp.)	F	5	Southwestern Virginia Ecological Services Field Office (276) 623-1233	Purple bean	Villosa perpurpurea	Endangered	5	Clams	18	based on the biological data and threat analysis, investigate the need for management, including habitat improvement	2	Ongoing Current	This task will be continuous, at least over the near future	Cumberland elktoe (Alasmidonta atropurpurea), Cumberlandian combshell (Epioblasma brevidens), Oyster mussel (Epioblasma capsaeformis), Purple bean (Villosa perpurpurea), Rough rabbitsfoot (Quadrula cylindrica strigillata)	Work type not yet selected	Labor type not yet selected		U.S. Fish and Wildlife Service, Ecological Services Division, U.S. Department of Agriculture, The Nature Conservancy, Mississippi Department of Wildlife, Fisheries and Parks , Alabama Geological Survey , Tennessee Valley Authority , Tennessee Wildlife Resources Agency , Kentucky Department of Fish and Wildlife Resources, Kentucky State Nature Preserves Commission, Virginia Department of Game and …	U.S. Fish and Wildlife Service		FY 2000 - FY 2004
Plan	Cumberland and Tennessee River Mussels (5 spp.)	F	5	Southwestern Virginia Ecological Services Field Office (276) 623-1233	Purple bean	Villosa perpurpurea	Endangered	5	Clams	20	Develop a prioritized list, by species, of streams and stream reaches that should be surveyed	2	Ongoing Current		Cumberland elktoe (Alasmidonta atropurpurea), Cumberlandian combshell (Epioblasma brevidens), Oyster mussel (Epioblasma capsaeformis), Purple bean (Villosa perpurpurea), Rough rabbitsfoot (Quadrula cylindrica strigillata)	Work type not yet selected	Labor type not yet selected		U.S. Fish and Wildlife Service, Ecological Services Division, National Park Service, U.S. Geological Survey, The Nature Conservancy, Nongovernmental Organizations , Mississippi Department of Wildlife, Fisheries and Parks , Alabama Geological Survey , Tennessee Valley Authority , Tennessee Wildlife Resources Agency , Kentucky Department of Fish and Wildlife Resources, Kentucky State Nature Preserv…	U.S. Fish and Wildlife Service		FY 2000 - FY 2004
Plan	Cumberland and Tennessee River Mussels (5 spp.)	F	5	Southwestern Virginia Ecological Services Field Office (276) 623-1233	Purple bean	Villosa perpurpurea	Endangered	5	Clams	21	Search for additional populations of the species and suitable habitat	2	Ongoing Current		Cumberland elktoe (Alasmidonta atropurpurea), Cumberlandian combshell (Epioblasma brevidens), Oyster mussel (Epioblasma capsaeformis), Purple bean (Villosa perpurpurea), Rough rabbitsfoot (Quadrula cylindrica strigillata)	Work type not yet selected	Labor type not yet selected		U.S. Fish and Wildlife Service, Ecological Services Division, National Park Service, U.S. Geological Survey, Mississippi Department of Wildlife, Fisheries and Parks , Alabama Geological Survey , Tennessee Valley Authority , Tennessee Wildlife Resources Agency , Kentucky Department of Fish and Wildlife Resources, Kentucky State Nature Preserves Commission, Virginia Department of Game and Inland Fi…	U.S. Fish and Wildlife Service		FY 2000 - FY 2004
Plan	Cumberland and Tennessee River Mussels (5 spp.)	F	5	Southwestern Virginia Ecological Services Field Office (276) 623-1233	Purple bean	Villosa perpurpurea	Endangered	5	Clams	23	Develop and implement a program to evaluate efforts and monitor population levels and habitat conditions and assess the long-term viability of all populations	2	Ongoing Current		Cumberland elktoe (Alasmidonta atropurpurea), Cumberlandian combshell (Epioblasma brevidens), Oyster mussel (Epioblasma capsaeformis), Purple bean (Villosa perpurpurea), Rough rabbitsfoot (Quadrula cylindrica strigillata)	Work type not yet selected	Labor type not yet selected		U.S. Fish and Wildlife Service, Ecological Services Division, National Park Service, U.S. Fish and Wildlife Service, Fisheries, U.S. Geological Survey, Mississippi Department of Wildlife, Fisheries and Parks , Alabama Geological Survey , Tennessee Valley Authority , Tennessee Wildlife Resources Agency , Kentucky Department of Fish and Wildlife Resources, Kentucky State Nature Preserves Commission…	U.S. Fish and Wildlife Service		FY 2000 - FY 2004
Plan	Cumberland and Tennessee River Mussels (5 spp.)	F	5	Southwestern Virginia Ecological Services Field Office (276) 623-1233	Purple bean	Villosa perpurpurea	Endangered	5	Clams	24	Develop a comprehensive GIS database to monitor distribution, populations, and threats	2	Ongoing Current		Cumberland elktoe (Alasmidonta atropurpurea), Cumberlandian combshell (Epioblasma brevidens), Oyster mussel (Epioblasma capsaeformis), Purple bean (Villosa perpurpurea), Rough rabbitsfoot (Quadrula cylindrica strigillata)	Work type not yet selected	Labor type not yet selected		U.S. Fish and Wildlife Service, Ecological Services Division, National Park Service, U.S. Fish and Wildlife Service, Fisheries, U.S. Geological Survey, Mississippi Department of Wildlife, Fisheries and Parks , Alabama Geological Survey , Tennessee Valley Authority , Tennessee Wildlife Resources Agency , Kentucky Department of Fish and Wildlife Resources, Kentucky State Nature Preserves Commission…	U.S. Fish and Wildlife Service
Plan	Cumberland and Tennessee River Mussels (5 spp.)	F	5	Southwestern Virginia Ecological Services Field Office (276) 623-1233	Purple bean	Villosa perpurpurea	Endangered	5	Clams	7	Refine techniques and methodologies for propagating and translocating individuals as a prelude to potential augmentation and reintroduction efforts	1	Ongoing Current		Cumberland elktoe (Alasmidonta atropurpurea), Cumberlandian combshell (Epioblasma brevidens), Oyster mussel (Epioblasma capsaeformis), Purple bean (Villosa perpurpurea), Rough rabbitsfoot (Quadrula cylindrica strigillata)	Work type not yet selected	Labor type not yet selected		U.S. Geological Survey, Nongovernmental Organizations , Tennessee Wildlife Resources Agency , Kentucky Department of Fish and Wildlife Resources, Virginia Department of Game and Inland Fisheries, Alabama Division of Wildlife and Freshwater Fisheries, Tennessee Aquarium Research Institute	U.S. Fish and Wildlife Service		FY 1995 - FY 1999
Plan	Cumberland and Tennessee River Mussels (5 spp.)	F	5	Southwestern Virginia Ecological Services Field Office (276) 623-1233	Rough rabbitsfoot	Quadrula cylindrica strigillata	Endangered	6	Clams	12	Identify and prioritize stream reaches, and watersheds in need of habitat recovery and protection from further threats	1	Ongoing Current	This task will be continuous, at least over the near future	Cumberland elktoe (Alasmidonta atropurpurea), Cumberlandian combshell (Epioblasma brevidens), Oyster mussel (Epioblasma capsaeformis), Purple bean (Villosa perpurpurea), Rough rabbitsfoot (Quadrula cylindrica strigillata)	Work type not yet selected	Labor type not yet selected		U.S. Fish and Wildlife Service, Ecological Services Division, National Park Service, U.S. Fish and Wildlife Service, Fisheries, U.S. Geological Survey, The Nature Conservancy, U.S. Army Corps of Engineers, Nongovernmental Organizations , Mississippi Department of Wildlife, Fisheries and Parks , Alabama Geological Survey , Tennessee Valley Authority , Tennessee Wildlife Resources Agency , Kentucky…	U.S. Fish and Wildlife Service		FY 2000 - FY 2004
Plan	Cumberland and Tennessee River Mussels (5 spp.)	F	5	Southwestern Virginia Ecological Services Field Office (276) 623-1233	Rough rabbitsfoot	Quadrula cylindrica strigillata	Endangered	6	Clams	15	Conduct life history research	2	Ongoing Current		Cumberland elktoe (Alasmidonta atropurpurea), Cumberlandian combshell (Epioblasma brevidens), Oyster mussel (Epioblasma capsaeformis), Purple bean (Villosa perpurpurea), Rough rabbitsfoot (Quadrula cylindrica strigillata)	Work type not yet selected	Labor type not yet selected		U.S. Fish and Wildlife Service, Ecological Services Division, Research Institutions, U.S. Geological Survey, Tennessee Aquarium Research Institute, USFWS Regional Office 4 - Atlanta, Regional Office 5	U.S. Fish and Wildlife Service		FY 2000 - FY 2004
Plan	Cumberland and Tennessee River Mussels (5 spp.)	F	5	Southwestern Virginia Ecological Services Field Office (276) 623-1233	Rough rabbitsfoot	Quadrula cylindrica strigillata	Endangered	6	Clams	16	Characterize the species habitat for adults and juveniles	2	Ongoing Current		Cumberland elktoe (Alasmidonta atropurpurea), Cumberlandian combshell (Epioblasma brevidens), Oyster mussel (Epioblasma capsaeformis), Purple bean (Villosa perpurpurea), Rough rabbitsfoot (Quadrula cylindrica strigillata)	Work type not yet selected	Labor type not yet selected		U.S. Fish and Wildlife Service, Ecological Services Division, Research Institutions, U.S. Geological Survey, Tennessee Aquarium Research Institute, USFWS Regional Office 4 - Atlanta, Regional Office 5	U.S. Fish and Wildlife Service		FY 2000 - FY 2004
Plan	Cumberland and Tennessee River Mussels (5 spp.)	F	5	Southwestern Virginia Ecological Services Field Office (276) 623-1233	Rough rabbitsfoot	Quadrula cylindrica strigillata	Endangered	6	Clams	18	based on the biological data and threat analysis, investigate the need for management, including habitat improvement	2	Ongoing Current	This task will be continuous, at least over the near future	Cumberland elktoe (Alasmidonta atropurpurea), Cumberlandian combshell (Epioblasma brevidens), Oyster mussel (Epioblasma capsaeformis), Purple bean (Villosa perpurpurea), Rough rabbitsfoot (Quadrula cylindrica strigillata)	Work type not yet selected	Labor type not yet selected		U.S. Fish and Wildlife Service, Ecological Services Division, U.S. Department of Agriculture, The Nature Conservancy, Mississippi Department of Wildlife, Fisheries and Parks , Alabama Geological Survey , Tennessee Valley Authority , Tennessee Wildlife Resources Agency , Kentucky Department of Fish and Wildlife Resources, Kentucky State Nature Preserves Commission, Virginia Department of Game and …	U.S. Fish and Wildlife Service		FY 2000 - FY 2004
Plan	Cumberland and Tennessee River Mussels (5 spp.)	F	5	Southwestern Virginia Ecological Services Field Office (276) 623-1233	Rough rabbitsfoot	Quadrula cylindrica strigillata	Endangered	6	Clams	20	Develop a prioritized list, by species, of streams and stream reaches that should be surveyed	2	Ongoing Current		Cumberland elktoe (Alasmidonta atropurpurea), Cumberlandian combshell (Epioblasma brevidens), Oyster mussel (Epioblasma capsaeformis), Purple bean (Villosa perpurpurea), Rough rabbitsfoot (Quadrula cylindrica strigillata)	Work type not yet selected	Labor type not yet selected		U.S. Fish and Wildlife Service, Ecological Services Division, National Park Service, U.S. Geological Survey, The Nature Conservancy, Nongovernmental Organizations , Mississippi Department of Wildlife, Fisheries and Parks , Alabama Geological Survey , Tennessee Valley Authority , Tennessee Wildlife Resources Agency , Kentucky Department of Fish and Wildlife Resources, Kentucky State Nature Preserv…	U.S. Fish and Wildlife Service		FY 2000 - FY 2004
Plan	Cumberland and Tennessee River Mussels (5 spp.)	F	5	Southwestern Virginia Ecological Services Field Office (276) 623-1233	Rough rabbitsfoot	Quadrula cylindrica strigillata	Endangered	6	Clams	21	Search for additional populations of the species and suitable habitat	2	Ongoing Current		Cumberland elktoe (Alasmidonta atropurpurea), Cumberlandian combshell (Epioblasma brevidens), Oyster mussel (Epioblasma capsaeformis), Purple bean (Villosa perpurpurea), Rough rabbitsfoot (Quadrula cylindrica strigillata)	Work type not yet selected	Labor type not yet selected		U.S. Fish and Wildlife Service, Ecological Services Division, National Park Service, U.S. Geological Survey, Mississippi Department of Wildlife, Fisheries and Parks , Alabama Geological Survey , Tennessee Valley Authority , Tennessee Wildlife Resources Agency , Kentucky Department of Fish and Wildlife Resources, Kentucky State Nature Preserves Commission, Virginia Department of Game and Inland Fi…	U.S. Fish and Wildlife Service		FY 2000 - FY 2004
Plan	Cumberland and Tennessee River Mussels (5 spp.)	F	5	Southwestern Virginia Ecological Services Field Office (276) 623-1233	Rough rabbitsfoot	Quadrula cylindrica strigillata	Endangered	6	Clams	23	Develop and implement a program to evaluate efforts and monitor population levels and habitat conditions and assess the long-term viability of all populations	2	Ongoing Current		Cumberland elktoe (Alasmidonta atropurpurea), Cumberlandian combshell (Epioblasma brevidens), Oyster mussel (Epioblasma capsaeformis), Purple bean (Villosa perpurpurea), Rough rabbitsfoot (Quadrula cylindrica strigillata)	Work type not yet selected	Labor type not yet selected		U.S. Fish and Wildlife Service, Ecological Services Division, National Park Service, U.S. Fish and Wildlife Service, Fisheries, U.S. Geological Survey, Mississippi Department of Wildlife, Fisheries and Parks , Alabama Geological Survey , Tennessee Valley Authority , Tennessee Wildlife Resources Agency , Kentucky Department of Fish and Wildlife Resources, Kentucky State Nature Preserves Commission…	U.S. Fish and Wildlife Service		FY 2000 - FY 2004
Plan	Cumberland and Tennessee River Mussels (5 spp.)	F	5	Southwestern Virginia Ecological Services Field Office (276) 623-1233	Rough rabbitsfoot	Quadrula cylindrica strigillata	Endangered	6	Clams	24	Develop a comprehensive GIS database to monitor distribution, populations, and threats	2	Ongoing Current		Cumberland elktoe (Alasmidonta atropurpurea), Cumberlandian combshell (Epioblasma brevidens), Oyster mussel (Epioblasma capsaeformis), Purple bean (Villosa perpurpurea), Rough rabbitsfoot (Quadrula cylindrica strigillata)	Work type not yet selected	Labor type not yet selected		U.S. Fish and Wildlife Service, Ecological Services Division, National Park Service, U.S. Fish and Wildlife Service, Fisheries, U.S. Geological Survey, Mississippi Department of Wildlife, Fisheries and Parks , Alabama Geological Survey , Tennessee Valley Authority , Tennessee Wildlife Resources Agency , Kentucky Department of Fish and Wildlife Resources, Kentucky State Nature Preserves Commission…	U.S. Fish and Wildlife Service
Plan	Cumberland and Tennessee River Mussels (5 spp.)	F	5	Southwestern Virginia Ecological Services Field Office (276) 623-1233	Rough rabbitsfoot	Quadrula cylindrica strigillata	Endangered	6	Clams	7	Refine techniques and methodologies for propagating and translocating individuals as a prelude to potential augmentation and reintroduction efforts	1	Ongoing Current		Cumberland elktoe (Alasmidonta atropurpurea), Cumberlandian combshell (Epioblasma brevidens), Oyster mussel (Epioblasma capsaeformis), Purple bean (Villosa perpurpurea), Rough rabbitsfoot (Quadrula cylindrica strigillata)	Work type not yet selected	Labor type not yet selected		U.S. Geological Survey, Nongovernmental Organizations , Tennessee Wildlife Resources Agency , Kentucky Department of Fish and Wildlife Resources, Virginia Department of Game and Inland Fisheries, Alabama Division of Wildlife and Freshwater Fisheries, Tennessee Aquarium Research Institute	U.S. Fish and Wildlife Service		FY 1995 - FY 1999
Plan	Draft Revised Recovery Plan for the Nene or Hawaiian Goose (Branta sandvicensis)	RD(1)	1	Pacific Islands Fish and Wildlife Office (808) 792-9400	Hawaiian goose	Branta (=Nesochen) sandvicensis	Endangered	2	Birds	4.1	Maintain captive breeding flocks at Keauhou Bird Conservation Center and Maui Bird Conservation Center.	1	Discontinued	Discontinued due to funding issues.	Hawaiian goose (Branta (=Nesochen) sandvicensis)	Management: Propagation	Contract	San Diego Zoological Society	San Diego Zoological Society, Division of Forestry and Wildlife, Hawaii Department of Land and Natural Resources, U.S. Fish and Wildlife Service	Other		Prior to FY 1995
Plan	Draft Revised Recovery Plan for the Nene or Hawaiian Goose (Branta sandvicensis)	RD(1)	1	Pacific Islands Fish and Wildlife Office (808) 792-9400	Hawaiian goose	Branta (=Nesochen) sandvicensis	Endangered	2	Birds	4.2	Establish or maintain captive breeding flocks in open-top pens.	2	Not Started	This action maybe/likely obsolete. Need to reassess with NRAG.	Hawaiian goose (Branta (=Nesochen) sandvicensis)	Management: Propagation	Species Expert, Contract, Internal Technical Assistance, Internal Field Assistance	San Diego Zoological Society	San Diego Zoological Society, National Park Service	Other
Plan	Draft Revised Recovery Plan for the Nene or Hawaiian Goose (Branta sandvicensis)	RD(1)	1	Pacific Islands Fish and Wildlife Office (808) 792-9400	Hawaiian goose	Branta (=Nesochen) sandvicensis	Endangered	2	Birds	4.3	If warranted, explore the possibility of releasing zoo-bred nene	3	Discontinued	Discussion on this topic was shelved 1/1/2004 due to concerns that such releases may inadvertantly result in the introduction of West Nile Virus or Avian Influenza. Discusions of this action may resume at a later date if warranted.	Hawaiian goose (Branta (=Nesochen) sandvicensis)	Management: Propagation, Management: Reintroduction	Internal Field Assistance, Internal Technical Assistance, Species Expert	Zoological Park	Zoological Park, Nene Recovery Action Group	Other	FY 2000 - FY 2004	FY 2000 - FY 2004
Plan	Draft Revised Recovery Plan for the Nene or Hawaiian Goose (Branta sandvicensis)	RD(1)	1	Pacific Islands Fish and Wildlife Office (808) 792-9400	Hawaiian goose	Branta (=Nesochen) sandvicensis	Endangered	2	Birds	4.5.1	Prevent or minimize transmission of avian malaria and other diseases or parasites between captive and nene flocks in the wild.	1	Discontinued	Captive breeding discontinued at this time.	Hawaiian goose (Branta (=Nesochen) sandvicensis)	Management: Disease Control	Internal Field Assistance, Internal Technical Assistance, Species Expert	San Diego Zoological Society	San Diego Zoological Society, Division of Forestry and Wildlife, Hawaii Department of Land and Natural Resources, U.S. Geological Survey, Biological Resources Division, U.S. Fish and Wildlife Service	Other		FY 1995 - FY 1999
Plan	Draft Revised Recovery Plan for the Nene or Hawaiian Goose (Branta sandvicensis)	RD(1)	1	Pacific Islands Fish and Wildlife Office (808) 792-9400	Hawaiian goose	Branta (=Nesochen) sandvicensis	Endangered	2	Birds	4.5.2	Prevent, detect, and minimize transmission of novel diseases and parasites.	1	Ongoing Current		Hawaiian goose (Branta (=Nesochen) sandvicensis)	Management: Disease Control	Internal Field Assistance, Internal Technical Assistance, Species Expert	San Diego Zoological Society	San Diego Zoological Society, Division of Forestry and Wildlife, Hawaii Department of Land and Natural Resources, U.S. Geological Survey, Biological Resources Division, U.S. Fish and Wildlife Service	Other		FY 2006
Plan	Draft Revised Recovery Plan for the Nene or Hawaiian Goose (Branta sandvicensis)	RD(1)	1	Pacific Islands Fish and Wildlife Office (808) 792-9400	Hawaiian goose	Branta (=Nesochen) sandvicensis	Endangered	2	Birds	7.6	Determine minimum viable population size for nene on Hawai`i, Maui-Nui, and Kaua`i.	2	Ongoing Not Current		Hawaiian goose (Branta (=Nesochen) sandvicensis)	Research: Demographic Studies	Internal Field Assistance, Internal Technical Assistance, Species Expert, Graduate Student	San Diego Zoological Society	San Diego Zoological Society, Research Institutions, Division of Forestry and Wildlife, Hawaii Department of Land and Natural Resources, U.S. Geological Survey, Biological Resources Division, National Park Service, U.S. Fish and Wildlife Service	Other		FY 1995 - FY 1999
Plan	DUSKY GOPHER FROG (Rana sevosa) RECOVERY PLAN	F	4	Mississippi Ecological Services Field Office (601) 965-4900	dusky gopher frog	Rana sevosa	Endangered	5	Amphibians	6.1	Maintain and manage captive populations to reflect the genetics of wild populations and provide protection against extinction and loss of genetic diversity.	1	Ongoing Current	Expenditures covered under existing program costs.	dusky gopher frog (Rana sevosa)	Management: Captive Standards and Veterinary Care, Research: Genetics	Contract, Internal Technical Assistance, Species Expert	Memphis Zoo and other partners in Association of Zoos and Aquariums	U.S. Fish and Wildlife Service, Memphis Zoo and other partners in Association of Zoos and Aquariums, Independent researchers, Mississippi Department of Wildlife, Fisheries, and Parks	U.S. Fish and Wildlife Service, Memphis Zoo and other partners in Association of Zoos and Aquariums, Mississippi Department of Wildlife, Fisheries, and Parks
Plan	DUSKY GOPHER FROG (Rana sevosa) RECOVERY PLAN	F	4	Mississippi Ecological Services Field Office (601) 965-4900	dusky gopher frog	Rana sevosa	Endangered	5	Amphibians	6.2	Use experimental trials of different environmental manipulations to develop a technique to induce captive dusky gopher frog reproduction without invitro fertilization.	2	Not Started	Expenditures covered under existing program costs.	dusky gopher frog (Rana sevosa)	Research: Other Information	Graduate Student, Internal Technical Assistance, Species Expert	Memphis Zoo and other partners in Association of Zoos and Aquariums	U.S. Fish and Wildlife Service, Memphis Zoo and other partners in Association of Zoos and Aquariums, Independent researchers	U.S. Fish and Wildlife Service, Memphis Zoo and other partners in Association of Zoos and Aquariums
Plan	DUSKY GOPHER FROG (Rana sevosa) RECOVERY PLAN	F	4	Mississippi Ecological Services Field Office (601) 965-4900	dusky gopher frog	Rana sevosa	Endangered	5	Amphibians	6.3	Develop a comprehensive captive husbandry and breeding manual for the maintenance of genetic diversity in the captive population.	2	Not Started	Expenditures covered under existing program costs.	dusky gopher frog (Rana sevosa)	Management: Captive Standards and Veterinary Care	Internal Technical Assistance, Species Expert	Memphis Zoo and other partners in Association of Zoos and Aquariums	U.S. Fish and Wildlife Service, Memphis Zoo and other partners in Association of Zoos and Aquariums, Independent researchers	U.S. Fish and Wildlife Service, Memphis Zoo and other partners in Association of Zoos and Aquariums
Plan	DUSKY GOPHER FROG (Rana sevosa) RECOVERY PLAN	F	4	Mississippi Ecological Services Field Office (601) 965-4900	dusky gopher frog	Rana sevosa	Endangered	5	Amphibians	6.4	Conducat a pilot project testing the feasibility of using captive-bred progeny to establish recovery populations using the protocol established by the Dusky Gopher Frog Recovery Team (see Appendix B)	2	Not Started		dusky gopher frog (Rana sevosa)	Research: Population Assessment, Research: Demographic Studies, Research: Reintroduction, Research: Other Information	Contract, Graduate Student, Internal Field Assistance, Internal Technical Assistance, Species Expert, Volunteer	Memphis Zoo and other partners in Association of Zoos and Aquariums	U.S. Fish and Wildlife Service, U.S. Army Corps of Engineers, Memphis Zoo and other partners in Association of Zoos and Aquariums, Independent researchers, Mississippi Department of Wildlife, Fisheries, and Parks	U.S. Fish and Wildlife Service, U.S. Army Corps of Engineers, Memphis Zoo and other partners in Association of Zoos and Aquariums, Mississippi Department of Wildlife, Fisheries, and Parks
Plan	DUSKY GOPHER FROG (Rana sevosa) RECOVERY PLAN	F	4	Mississippi Ecological Services Field Office (601) 965-4900	dusky gopher frog	Rana sevosa	Endangered	5	Amphibians	6.5	Revise the "Use of Captive-bred Progeny in Translocation/ Reintroduction Efforts" protocol (Appendix B), as necessary, after analyzing results of the pilot project.	2	Not Started	Expenditures covered under existing program costs.	dusky gopher frog (Rana sevosa)	Other	Internal Technical Assistance, Species Expert	Memphis Zoo and other partners in Association of Zoos and Aquariums	U.S. Fish and Wildlife Service, U.S. Army Corps of Engineers, Memphis Zoo and other partners in Association of Zoos and Aquariums, Independent researchers, Mississippi Department of Wildlife, Fisheries, and Parks	U.S. Fish and Wildlife Service, Memphis Zoo and other partners in Association of Zoos and Aquariums, Mississippi Department of Wildlife, Fisheries, and Parks
Plan	DUSKY GOPHER FROG (Rana sevosa) RECOVERY PLAN	F	4	Mississippi Ecological Services Field Office (601) 965-4900	dusky gopher frog	Rana sevosa	Endangered	5	Amphibians	6.6	Finalize a CPRP for the dusky gopher frog as necessary based on new information.	2	Not Started	Expenditures covered under existing program costs.	dusky gopher frog (Rana sevosa)	Management: Reintroduction	Internal Technical Assistance, Species Expert	Memphis Zoo and other partners in Association of Zoos and Aquariums	U.S. Fish and Wildlife Service, Memphis Zoo and other partners in Association of Zoos and Aquariums, Independent researchers, Mississippi Department of Wildlife, Fisheries, and Parks	U.S. Fish and Wildlife Service, Memphis Zoo and other partners in Association of Zoos and Aquariums, Mississippi Department of Wildlife, Fisheries, and Parks
Plan	DUSKY GOPHER FROG (Rana sevosa) RECOVERY PLAN	F	4	Mississippi Ecological Services Field Office (601) 965-4900	dusky gopher frog	Rana sevosa	Endangered	5	Amphibians	7.1	Develop Fact Sheets and other tools with our recovery partners and distribute them to the public to provide important habitat and management information.	3	Not Started		dusky gopher frog (Rana sevosa)	Other: Information and Education	Contract, Internal Technical Assistance, Species Expert	Memphis Zoo and other partners in Association of Zoos and Aquariums	U.S. Fish and Wildlife Service, U.S. Forest Service, The Nature Conservancy, U.S. Geological Survey, Alabama Department of Conservation and Natural Resources, U.S. Army Corps of Engineers, Louisiana Department of Wildlife and Fisheries, Memphis Zoo and other partners in Association of Zoos and Aquariums, Independent researchers, Mississippi Department of Wildlife, Fisheries, and Parks	U.S. Fish and Wildlife Service, Mississippi Department of Wildlife, Fisheries, and Parks
Plan	DUSKY GOPHER FROG (Rana sevosa) RECOVERY PLAN	F	4	Mississippi Ecological Services Field Office (601) 965-4900	dusky gopher frog	Rana sevosa	Endangered	5	Amphibians	7.2	Institute and maintain proactive public outreach.	3	Not Started	Expenditures covered under existing program costs.	dusky gopher frog (Rana sevosa)	Other: Information and Education	Internal Technical Assistance, Species Expert, Volunteer	Memphis Zoo and other partners in Association of Zoos and Aquariums	U.S. Fish and Wildlife Service, U.S. Forest Service, The Nature Conservancy, Alabama Department of Conservation and Natural Resources, U.S. Army Corps of Engineers, Other private landowners, land trusts, etc, Louisiana Department of Wildlife and Fisheries, Mississippi Forestry Commission, Memphis Zoo and other partners in Association of Zoos and Aquariums, Independent researchers, Mississippi Dep…	U.S. Fish and Wildlife Service, Mississippi Department of Wildlife, Fisheries, and Parks
Plan	DUSKY GOPHER FROG (Rana sevosa) RECOVERY PLAN	F	4	Mississippi Ecological Services Field Office (601) 965-4900	dusky gopher frog	Rana sevosa	Endangered	5	Amphibians	8.1	Review results of monitoring, survey efforts, and research to determine success of recovery efforts.	3	Ongoing Current	Expenditures covered under existing program costs. Task duration is every 3 years.	dusky gopher frog (Rana sevosa)	Other	Internal Technical Assistance, Species Expert	Memphis Zoo and other partners in Association of Zoos and Aquariums	U.S. Fish and Wildlife Service, U.S. Forest Service, The Nature Conservancy, U.S. Army Corps of Engineers, Other private landowners, land trusts, etc, Louisiana Department of Wildlife and Fisheries, Memphis Zoo and other partners in Association of Zoos and Aquariums, Independent researchers, Mississippi Department of Wildlife, Fisheries, and Parks	U.S. Fish and Wildlife Service, Mississippi Department of Wildlife, Fisheries, and Parks
Plan	DUSKY GOPHER FROG (Rana sevosa) RECOVERY PLAN	F	4	Mississippi Ecological Services Field Office (601) 965-4900	dusky gopher frog	Rana sevosa	Endangered	5	Amphibians	8.2	Adapt population-specific management plans as necessary based on revised recovery goals.	3	Ongoing Current	Expenditures covered under existing program costs. Task duration as necessary.	dusky gopher frog (Rana sevosa)	Management: Planning	Internal Technical Assistance, Species Expert	Memphis Zoo and other partners in Association of Zoos and Aquariums	U.S. Fish and Wildlife Service, U.S. Forest Service, Natural Resource Conservation Service, The Nature Conservancy, U.S. Army Corps of Engineers, Other private landowners, land trusts, etc, Memphis Zoo and other partners in Association of Zoos and Aquariums, Independent researchers, Mississippi Department of Wildlife, Fisheries, and Parks	U.S. Fish and Wildlife Service, Mississippi Department of Wildlife, Fisheries, and Parks
Plan	Final Recovery Plan for the Prairie Species of Western Oregon and Southwestern Washington	F	1	Oregon Fish and Wildlife Office (503) 231-6179	Fender's blue butterfly	Icaricia icarioides fenderi	Endangered	3C	Insects	1.1.6.1.2	Design a captive propagation and release program	2	Not Started		Fender's blue butterfly (Icaricia icarioides fenderi)	Work type not yet selected	Labor type not yet selected	Oregon Zoo	Oregon Zoo, U.S. Fish and Wildlife Service, Non-governmental organizations	Other
Plan	Final Revised Recovery Plan for the Southern Sea Otter (Enhydra lutris nereis)	RF(1)	8	Ventura Fish and Wildlife Office (805) 644-1766	Southern sea otter	Enhydra lutris nereis	Threatened	9C	Mammals	1.1	Monitor abundance and distribution, and determine if current estimates are negatively biased	1	Ongoing Current		Southern sea otter (Enhydra lutris nereis)	Research: Population Surveys	Internal Field Assistance, Volunteer		U.S. Geological Survey, Biological Resources Division, U.S. Fish and Wildlife Service, California Department of Fish and Game, Monterey Bay Aquarium	Other		Prior to FY 1995
Plan	Final Revised Recovery Plan for the Southern Sea Otter (Enhydra lutris nereis)	RF(1)	8	Ventura Fish and Wildlife Office (805) 644-1766	Southern sea otter	Enhydra lutris nereis	Threatened	9C	Mammals	1.2	Evaluate causes of otter mortality	1	Ongoing Current		Southern sea otter (Enhydra lutris nereis)	Research: Disease	Species Expert		U.S. Geological Survey, Biological Resources Division, U.S. Fish and Wildlife Service, California Department of Fish and Game, Monterey Bay Aquarium, National Marine Fisheries Service Southwest Region	Other		Prior to FY 1995
Plan	Final Revised Recovery Plan for the Southern Sea Otter (Enhydra lutris nereis)	RF(1)	8	Ventura Fish and Wildlife Office (805) 644-1766	Southern sea otter	Enhydra lutris nereis	Threatened	9C	Mammals	1.3	Develop and implement a post-delisting monitoring plan	3	Planned		Southern sea otter (Enhydra lutris nereis)	Research: Population Surveys	Internal Field Assistance, Internal Technical Assistance		U.S. Geological Survey, Biological Resources Division, U.S. Fish and Wildlife Service, California Department of Fish and Game, Monterey Bay Aquarium	Other
Plan	Final Revised Recovery Plan for the Southern Sea Otter (Enhydra lutris nereis)	RF(1)	8	Ventura Fish and Wildlife Office (805) 644-1766	Southern sea otter	Enhydra lutris nereis	Threatened	9C	Mammals	2.2	Implement an oil spill contingency plan that includes a sea otter response plan.	2	Ongoing Current		Southern sea otter (Enhydra lutris nereis)	Management: Other	Internal Technical Assistance		U.S. Fish and Wildlife Service, California Department of Fish and Game, Monterey Bay Aquarium	Other		FY 1995 - FY 1999
Plan	Final Revised Recovery Plan for the Southern Sea Otter (Enhydra lutris nereis)	RF(1)	8	Ventura Fish and Wildlife Office (805) 644-1766	Southern sea otter	Enhydra lutris nereis	Threatened	9C	Mammals	3.1.3	Evaluate the potential for incidental take in trap/pot fisheries	1	Complete		Southern sea otter (Enhydra lutris nereis)	Research: Other Information	Internal Field Assistance, Internal Technical Assistance		U.S. Geological Survey, Biological Resources Division, California Department of Fish and Game, Monterey Bay Aquarium	Other	FY 2011	FY 1995 - FY 1999
Plan	Final Revised Recovery Plan for the Southern Sea Otter (Enhydra lutris nereis)	RF(1)	8	Ventura Fish and Wildlife Office (805) 644-1766	Southern sea otter	Enhydra lutris nereis	Threatened	9C	Mammals	4.2	Evaluate differences in life history parameters of sea otters	1	Complete		Southern sea otter (Enhydra lutris nereis)	Research: Demographic Studies	Internal Field Assistance, Internal Technical Assistance, Species Expert		U.S. Geological Survey, Biological Resources Division, U.S. Fish and Wildlife Service, Monterey Bay Aquarium	Other	FY 2015	FY 2000 - FY 2004
Plan	Final Revised Recovery Plan for the Southern Sea Otter (Enhydra lutris nereis)	RF(1)	8	Ventura Fish and Wildlife Office (805) 644-1766	Southern sea otter	Enhydra lutris nereis	Threatened	9C	Mammals	4.3.1	Analyze tissues from southern sea otters for environmental contaminants and archive tissues for future analysis	2	Ongoing Current		Southern sea otter (Enhydra lutris nereis)	Research: Environmental Contaminants	Internal Technical Assistance, Species Expert		National Park Service, U.S. Fish and Wildlife Service, California Department of Fish and Game, Monterey Bay Aquarium	Other		FY 2000 - FY 2004
Plan	Final Revised Recovery Plan for the Southern Sea Otter (Enhydra lutris nereis)	RF(1)	8	Ventura Fish and Wildlife Office (805) 644-1766	Southern sea otter	Enhydra lutris nereis	Threatened	9C	Mammals	4.3.2	Determine sources of environmental contaminants	1	Partially Complete		Southern sea otter (Enhydra lutris nereis)	Research: Environmental Contaminants	Internal Technical Assistance, Species Expert		U.S. Fish and Wildlife Service, California Department of Fish and Game, U.S. Environmental Protection Agency, Monterey Bay Aquarium, National Oceanic and Atmospheric Administration, National Marine Sanctuaries	Other		FY 2006
Plan	Final Revised Recovery Plan for the Southern Sea Otter (Enhydra lutris nereis)	RF(1)	8	Ventura Fish and Wildlife Office (805) 644-1766	Southern sea otter	Enhydra lutris nereis	Threatened	9C	Mammals	4.3.4	Collect and analyze tissues for evidence of stress or disease	1	Partially Complete		Southern sea otter (Enhydra lutris nereis)	Research: Disease	Internal Technical Assistance		U.S. Fish and Wildlife Service, California Department of Fish and Game, U.S. Environmental Protection Agency, Monterey Bay Aquarium, National Oceanic and Atmospheric Administration, National Marine Sanctuaries	Other		Prior to FY 1995
Plan	Final Revised Recovery Plan for the Southern Sea Otter (Enhydra lutris nereis)	RF(1)	8	Ventura Fish and Wildlife Office (805) 644-1766	Southern sea otter	Enhydra lutris nereis	Threatened	9C	Mammals	4.4	Evaluate the potential for habitat related differences in growth rates between populations of sea otters	3	Partially Complete		Southern sea otter (Enhydra lutris nereis)	Research: Demographic Studies	Internal Field Assistance, Internal Technical Assistance, Species Expert		U.S. Geological Survey, Biological Resources Division, U.S. Fish and Wildlife Service, Monterey Bay Aquarium	Other		FY 2000 - FY 2004
Plan	Final Revised Recovery Plan for the Southern Sea Otter (Enhydra lutris nereis)	RF(1)	8	Ventura Fish and Wildlife Office (805) 644-1766	Southern sea otter	Enhydra lutris nereis	Threatened	9C	Mammals	6	Improve captive sea otter management techniques	3	Partially Complete		Southern sea otter (Enhydra lutris nereis)	Management: General	Internal Technical Assistance		U.S. Geological Survey, Biological Resources Division, U.S. Fish and Wildlife Service, California Department of Fish and Game, Monterey Bay Aquarium	Other		FY 2000 - FY 2004
Plan	Final Revised Recovery Plan for the Southern Sea Otter (Enhydra lutris nereis)	RF(1)	8	Ventura Fish and Wildlife Office (805) 644-1766	Southern sea otter	Enhydra lutris nereis	Threatened	9C	Mammals	7.1	Develop and implement education and interpretation programs on southern sea otters and nearshore ecosystems.	3	Ongoing Current		Southern sea otter (Enhydra lutris nereis)	Other: Information and Education	Internal Technical Assistance		National Park Service, U.S. Fish and Wildlife Service, California Department of Fish and Game, Monterey Bay Aquarium, National Oceanic and Atmospheric Administration, National Marine Sanctuaries, Other parties	U.S. Fish and Wildlife Service		Prior to FY 1995
Plan	Final Revised Recovery Plan for the Southern Sea Otter (Enhydra lutris nereis)	RF(1)	8	Ventura Fish and Wildlife Office (805) 644-1766	Southern sea otter	Enhydra lutris nereis	Threatened	9C	Mammals	7.2	Create opportunities for public involvement in the recovery of the southern sea otter and its associated ecosystems.	3	Ongoing Current		Southern sea otter (Enhydra lutris nereis)	Other: Information and Education	Internal Technical Assistance		National Park Service, U.S. Fish and Wildlife Service, California Department of Fish and Game, Monterey Bay Aquarium, National Oceanic and Atmospheric Administration, National Marine Sanctuaries, Other parties	U.S. Fish and Wildlife Service		Prior to FY 1995
Plan	Final Thick-billed Parrot (Rhynchopsitta pachyrhyncha) Recovery Plan: PACE and Addendum	F	2	Arizona Ecological Services Field Office (602) 242-0210	Thick-billed parrot	Rhynchopsitta pachyrhyncha	Endangered	5C	Birds	14.1	Develop partnerships with Mexican NGOs and agencies.*	1	Ongoing Current	April 2014 binational recovery meeting in El Paso TX. Discussed progress to date and future actions the group will pursue. Emphasis for USFWS is to assist in finding funding sources for recovery actions.	Thick-billed parrot (Rhynchopsitta pachyrhyncha)	Research: Predation	Internal Administrative	Association of Zoos and Aquariums, San Diego Zoo Safari Park	U.S. Fish and Wildlife Service, Association of Zoos and Aquariums, Defenders of Wildlife, Pronatura, Arizona Game and Fish Department, Comision Nacional de Areas Naturales Protegidas, Instituto Technologico y de Estudios Superiores de Monterrey, San Diego Zoo Safari Park	U.S. Fish and Wildlife Service, Association of Zoos and Aquariums, Pronatura, Arizona Game and Fish Department, Comision Nacional de Areas Naturales Protegidas, Instituto Technologico y de Estudios Superiores de Monterrey, San Diego Zoo Safari Park		FY 2014
Plan	Final Thick-billed Parrot (Rhynchopsitta pachyrhyncha) Recovery Plan: PACE and Addendum	F	2	Arizona Ecological Services Field Office (602) 242-0210	Thick-billed parrot	Rhynchopsitta pachyrhyncha	Endangered	5C	Birds	9.6	Assess current diseases in TBPA wild populations.	2	Ongoing Current	San Diego Zoo, in coordination with Pronatura, is assessing current diseases in TBPA wild populations in Mexico in 2013.	Thick-billed parrot (Rhynchopsitta pachyrhyncha)	Work type not yet selected	Labor type not yet selected	Association of Zoos and Aquariums, San Diego Zoo Safari Park	Association of Zoos and Aquariums, Pronatura, Instituto Technologico y de Estudios Superiores de Monterrey, New Mexico State University, San Diego Zoo Safari Park	Other
Plan	Florida Manatee Recovery Plan, Third Revision	RF(3)	4	North Florida Ecological Services Field Office (904) 731-3336	West Indian Manatee	Trichechus manatus	Endangered	5C	Mammals	1.1	Rescue and rehabilitate distressed manatees and release back into the wild.	2	Ongoing Current		West Indian Manatee (Trichechus manatus)	Work type not yet selected	Labor type not yet selected		U.S. Fish and Wildlife Service, Florida Fish and Wildlife Conservation Commission, Georgia Department of Natural Resources, Mote Marine Laboratory, Cincinnati Zoo,Columbus Zoo,Homosassa Springs State Wildlife Park,Living Seas,Lowry Park Zoo,Miami Seaquarium,Mote Marine Laboratory,Sea World Florida and California,South Florida Museum, U.S. Geologic Survey - Sirenia Project, Save the Manatee Club	U.S. Fish and Wildlife Service		Prior to FY 1995
Plan	Florida Manatee Recovery Plan, Third Revision	RF(3)	4	North Florida Ecological Services Field Office (904) 731-3336	West Indian Manatee	Trichechus manatus	Endangered	5C	Mammals	1.10.2	Maintain rehabilitation capabilities.	2	Ongoing Current		West Indian Manatee (Trichechus manatus)	Work type not yet selected	Labor type not yet selected		U.S. Fish and Wildlife Service, Cincinnati Zoo,Columbus Zoo,Homosassa Springs State Wildlife Park,Living Seas,Lowry Park Zoo,Miami Seaquarium,Mote Marine Laboratory,Sea World Florida and California,South Florida Museum	Other		Prior to FY 1995
Plan	Florida Manatee Recovery Plan, Third Revision	RF(3)	4	North Florida Ecological Services Field Office (904) 731-3336	West Indian Manatee	Trichechus manatus	Endangered	5C	Mammals	1.10.3	Release captive manatees.	2	Ongoing Current		West Indian Manatee (Trichechus manatus)	Work type not yet selected	Labor type not yet selected		U.S. Fish and Wildlife Service, Florida Fish and Wildlife Conservation Commission, Cincinnati Zoo,Columbus Zoo,Homosassa Springs State Wildlife Park,Living Seas,Lowry Park Zoo,Miami Seaquarium,Mote Marine Laboratory,Sea World Florida and California,South Florida Museum	Other		Prior to FY 1995
Plan	Florida Manatee Recovery Plan, Third Revision	RF(3)	4	North Florida Ecological Services Field Office (904) 731-3336	West Indian Manatee	Trichechus manatus	Endangered	5C	Mammals	1.10.5	Provide assistance to international Sirenian rehabilitators.	3	Ongoing Current		West Indian Manatee (Trichechus manatus)	Work type not yet selected	Labor type not yet selected		U.S. Fish and Wildlife Service, Florida Fish and Wildlife Conservation Commission, Cincinnati Zoo,Columbus Zoo,Homosassa Springs State Wildlife Park,Living Seas,Lowry Park Zoo,Miami Seaquarium,Mote Marine Laboratory,Sea World Florida and California,South Florida Museum, Save the Manatee Club	Other		Prior to FY 1995
Plan	Florida Manatee Recovery Plan, Third Revision	RF(3)	4	North Florida Ecological Services Field Office (904) 731-3336	West Indian Manatee	Trichechus manatus	Endangered	5C	Mammals	1.4.5	Educate boaters about manatees and boater responsibility.	1	Ongoing Current		West Indian Manatee (Trichechus manatus)	Management: Reduce Bycatch, Management: Identify/Protect Foraging, Breeding and Mig Habitats, Management: Reduce Threats in/to Marine Habitats, Management, Management: General, Management: Habitat Maintenance and Manipulation, Management: Other, Other: Information and Education, Other: Law Enforcement	Internal Technical Assistance, Graduate Student, Species Expert, Volunteer, Internal Field Assistance, Contract		National Park Service, U.S. Fish and Wildlife Service, U.S. Fish and Wildlife Service, Law Enforcement Division, Local Governments, Florida Department of Environmental Protection, Florida Fish and Wildlife Conservation Commission, Georgia Department of Natural Resources, Department of Environmental Resources Management, Ind Ecotourism Industry, Florida Inland Navigation District, Marine Industrie…	U.S. Fish and Wildlife Service		Prior to FY 1995
Plan	Florida Manatee Recovery Plan, Third Revision	RF(3)	4	North Florida Ecological Services Field Office (904) 731-3336	West Indian Manatee	Trichechus manatus	Endangered	5C	Mammals	2.4	Evaluate and monitor causes of mortality and injury.	2	Ongoing Current		West Indian Manatee (Trichechus manatus)	Work type not yet selected	Labor type not yet selected		U.S. Fish and Wildlife Service, Florida Fish and Wildlife Conservation Commission, Georgia Department of Natural Resources, Chicago Zoological Society, Mote Marine Laboratory, U.S. Geologic Survey - Sirenia Project	U.S. Fish and Wildlife Service		Prior to FY 1995
Plan	Florida Manatee Recovery Plan, Third Revision	RF(3)	4	North Florida Ecological Services Field Office (904) 731-3336	West Indian Manatee	Trichechus manatus	Endangered	5C	Mammals	2.5	Define factors that affect health, well-being, physiology, and ecology.	2	Ongoing Current		West Indian Manatee (Trichechus manatus)	Work type not yet selected	Labor type not yet selected		U.S. Fish and Wildlife Service, Academic institutions, Florida Fish and Wildlife Conservation Commission, Mote Marine Laboratory, Cincinnati Zoo,Columbus Zoo,Homosassa Springs State Wildlife Park,Living Seas,Lowry Park Zoo,Miami Seaquarium,Mote Marine Laboratory,Sea World Florida and California,South Florida Museum, U.S. Geologic Survey - Sirenia Project	Other		Prior to FY 1995
Plan	Florida Manatee Recovery Plan, Third Revision	RF(3)	4	North Florida Ecological Services Field Office (904) 731-3336	West Indian Manatee	Trichechus manatus	Endangered	5C	Mammals	2.5.1	Develop a better understanding of manatee anatomy, physiology, and health factors.	2	Ongoing Current		West Indian Manatee (Trichechus manatus)	Work type not yet selected	Labor type not yet selected		Academic institutions, Florida Fish and Wildlife Conservation Commission, Mote Marine Laboratory, Cincinnati Zoo,Columbus Zoo,Homosassa Springs State Wildlife Park,Living Seas,Lowry Park Zoo,Miami Seaquarium,Mote Marine Laboratory,Sea World Florida and California,South Florida Museum, U.S. Geologic Survey - Sirenia Project	Other		Prior to FY 1995
Plan	Florida Manatee Recovery Plan, Third Revision	RF(3)	4	North Florida Ecological Services Field Office (904) 731-3336	West Indian Manatee	Trichechus manatus	Endangered	5C	Mammals	2.5.2	Develop a better understanding of thermoregulation.	2	Ongoing Current		West Indian Manatee (Trichechus manatus)	Work type not yet selected	Labor type not yet selected		Academic institutions, Florida Fish and Wildlife Conservation Commission, Cincinnati Zoo,Columbus Zoo,Homosassa Springs State Wildlife Park,Living Seas,Lowry Park Zoo,Miami Seaquarium,Mote Marine Laboratory,Sea World Florida and California,South Florida Museum	Other		Prior to FY 1995
Plan	Florida Manatee Recovery Plan, Third Revision	RF(3)	4	North Florida Ecological Services Field Office (904) 731-3336	West Indian Manatee	Trichechus manatus	Endangered	5C	Mammals	2.5.3	Develop a better understanding of sensory systems.	2	Ongoing Current		West Indian Manatee (Trichechus manatus)	Work type not yet selected	Labor type not yet selected		U.S. Fish and Wildlife Service, Academic institutions, Florida Fish and Wildlife Conservation Commission, Mote Marine Laboratory, Cincinnati Zoo,Columbus Zoo,Homosassa Springs State Wildlife Park,Living Seas,Lowry Park Zoo,Miami Seaquarium,Mote Marine Laboratory,Sea World Florida and California,South Florida Museum, U.S. Geologic Survey - Sirenia Project	Other		FY 2000 - FY 2004
Plan	Florida Manatee Recovery Plan, Third Revision	RF(3)	4	North Florida Ecological Services Field Office (904) 731-3336	West Indian Manatee	Trichechus manatus	Endangered	5C	Mammals	2.5.4	Develop a better understanding of orientation and navigation.	2	Ongoing Not Current		West Indian Manatee (Trichechus manatus)	Work type not yet selected	Labor type not yet selected		Academic institutions, Florida Fish and Wildlife Conservation Commission, Cincinnati Zoo,Columbus Zoo,Homosassa Springs State Wildlife Park,Living Seas,Lowry Park Zoo,Miami Seaquarium,Mote Marine Laboratory,Sea World Florida and California,South Florida Museum, U.S. Geologic Survey - Sirenia Project	Other		FY 2000 - FY 2004
Plan	Florida Manatee Recovery Plan, Third Revision	RF(3)	4	North Florida Ecological Services Field Office (904) 731-3336	West Indian Manatee	Trichechus manatus	Endangered	5C	Mammals	2.5.5	Develop a better understanding of foraging behaviors during winter.	2	Ongoing Current		West Indian Manatee (Trichechus manatus)	Work type not yet selected	Labor type not yet selected		Academic institutions, Florida Fish and Wildlife Conservation Commission, Cincinnati Zoo,Columbus Zoo,Homosassa Springs State Wildlife Park,Living Seas,Lowry Park Zoo,Miami Seaquarium,Mote Marine Laboratory,Sea World Florida and California,South Florida Museum, U.S. Geologic Survey - Sirenia Project	Other		Prior to FY 1995
Plan	Florida Manatee Recovery Plan, Third Revision	RF(3)	4	North Florida Ecological Services Field Office (904) 731-3336	West Indian Manatee	Trichechus manatus	Endangered	5C	Mammals	2.5.6	Develop baseline behavior information.	2	Ongoing Not Current		West Indian Manatee (Trichechus manatus)	Work type not yet selected	Labor type not yet selected		Academic institutions, Florida Fish and Wildlife Conservation Commission, Cincinnati Zoo,Columbus Zoo,Homosassa Springs State Wildlife Park,Living Seas,Lowry Park Zoo,Miami Seaquarium,Mote Marine Laboratory,Sea World Florida and California,South Florida Museum	Other		Prior to FY 1995
Plan	Florida Manatee Recovery Plan, Third Revision	RF(3)	4	North Florida Ecological Services Field Office (904) 731-3336	West Indian Manatee	Trichechus manatus	Endangered	5C	Mammals	2.5.7	Develop a better understanding of disturbance.	2	Ongoing Current		West Indian Manatee (Trichechus manatus)	Work type not yet selected	Labor type not yet selected		U.S. Fish and Wildlife Service, Academic institutions, Florida Fish and Wildlife Conservation Commission, Chicago Zoological Society, Mote Marine Laboratory, Cincinnati Zoo,Columbus Zoo,Homosassa Springs State Wildlife Park,Living Seas,Lowry Park Zoo,Miami Seaquarium,Mote Marine Laboratory,Sea World Florida and California,South Florida Museum	Other		Prior to FY 1995
Plan	Florida Manatee Recovery Plan, Third Revision	RF(3)	4	North Florida Ecological Services Field Office (904) 731-3336	West Indian Manatee	Trichechus manatus	Endangered	5C	Mammals	2.5.7.1	Continue to investigate how a vessel s sound affects manatees.	2	Ongoing Current		West Indian Manatee (Trichechus manatus)	Work type not yet selected	Labor type not yet selected		U.S. Fish and Wildlife Service, Academic institutions, Florida Fish and Wildlife Conservation Commission, Marine Industries, Mote Marine Laboratory, Cincinnati Zoo,Columbus Zoo,Homosassa Springs State Wildlife Park,Living Seas,Lowry Park Zoo,Miami Seaquarium,Mote Marine Laboratory,Sea World Florida and California,South Florida Museum	Other		Prior to FY 1995
Plan	Florida Manatee Recovery Plan, Third Revision	RF(3)	4	North Florida Ecological Services Field Office (904) 731-3336	West Indian Manatee	Trichechus manatus	Endangered	5C	Mammals	2.5.7.2	Investigate, determine, monitor, and evaluate how vessel presence, activity, and traffic patterns affect manatee behavior and distribution.	2	Ongoing Current		West Indian Manatee (Trichechus manatus)	Work type not yet selected	Labor type not yet selected		U.S. Fish and Wildlife Service, Academic institutions, Florida Fish and Wildlife Conservation Commission, Chicago Zoological Society, Marine Industries, Mote Marine Laboratory, Cincinnati Zoo,Columbus Zoo,Homosassa Springs State Wildlife Park,Living Seas,Lowry Park Zoo,Miami Seaquarium,Mote Marine Laboratory,Sea World Florida and California,South Florida Museum, U.S. Geologic Survey - Sirenia Pro…	Other		Prior to FY 1995
Plan	Florida Manatee Recovery Plan, Third Revision	RF(3)	4	North Florida Ecological Services Field Office (904) 731-3336	West Indian Manatee	Trichechus manatus	Endangered	5C	Mammals	4.5	Develop and implement a coordinated media outreach program.	3	Not Started		West Indian Manatee (Trichechus manatus)	Work type not yet selected	Labor type not yet selected		U.S. Fish and Wildlife Service, Local Governments, Florida Fish and Wildlife Conservation Commission, Cincinnati Zoo,Columbus Zoo,Homosassa Springs State Wildlife Park,Living Seas,Lowry Park Zoo,Miami Seaquarium,Mote Marine Laboratory,Sea World Florida and California,South Florida Museum, Save the Manatee Club, The Ocean Conservancy	Other		FY 2000 - FY 2004
Plan	Florida Manatee Recovery Plan, Third Revision	RF(3)	4	North Florida Ecological Services Field Office (904) 731-3336	West Indian Manatee	Trichechus manatus	Endangered	5C	Mammals	4.6	Utilize the rescue, rehabilitation, and release program to educate the public.	3	Ongoing Current		West Indian Manatee (Trichechus manatus)	Work type not yet selected	Labor type not yet selected		U.S. Fish and Wildlife Service, Florida Fish and Wildlife Conservation Commission, Cincinnati Zoo,Columbus Zoo,Homosassa Springs State Wildlife Park,Living Seas,Lowry Park Zoo,Miami Seaquarium,Mote Marine Laboratory,Sea World Florida and California,South Florida Museum	U.S. Fish and Wildlife Service		Prior to FY 1995
Plan	Masked Bobwhite Recovery Plan, Second Revision	RF(2)	2	Buenos Aires National Wildlife Refuge (520) 823-4251	Masked bobwhite (quail)	Colinus virginianus ridgwayi	Endangered	6	Birds	6	PUBLICATION COSTS	3	Ongoing Current	The refuge continues to update refuge brochures and fact sheets to include current masked bobwhite information. More publicity needs to take place by the State and other partners such as the Phoenix Zoo and Sonoran Joint Venture.	Masked bobwhite (quail) (Colinus virginianus ridgwayi)	Management: General, Other: Information and Education	Internal Administrative	Phoenix Zoo	U.S. Fish and Wildlife Service, Public Affairs Office , Phoenix Zoo, Sonoran Joint Venture	U.S. Fish and Wildlife Service		Prior to FY 1995
Plan	Mexican Wolf Recovery Plan	F	2	New Mexico Ecological Services Field Office (505) 346-2525	Gray wolf	Canis lupus	Endangered	9C	Mammals	311-2	Select facilities; conclude agreements	1	Ongoing Current	FY84: Likely no need. FY82 & 83 ea. Facility	Gray wolf (Canis lupus), Mexican wolf (Canis lupus baileyi)	Acquisition: Management Agreement, Management: Propagation	Contract, Internal Technical Assistance, Internal Administrative	Zoological Park	U.S. Fish and Wildlife Service, Zoological Park, Direccion General de la Fauna Silvestre	U.S. Fish and Wildlife Service		Prior to FY 1995
Plan	Mexican Wolf Recovery Plan	F	2	New Mexico Ecological Services Field Office (505) 346-2525	Mexican wolf	Canis lupus baileyi	Endangered		Mammals	311-2	Select facilities; conclude agreements	1	Ongoing Current	FY84: Likely no need. FY82 & 83 ea. Facility	Gray wolf (Canis lupus), Mexican wolf (Canis lupus baileyi)	Acquisition: Management Agreement, Management: Propagation	Contract, Internal Technical Assistance, Internal Administrative	Zoological Park	U.S. Fish and Wildlife Service, Zoological Park, Direccion General de la Fauna Silvestre	U.S. Fish and Wildlife Service		Prior to FY 1995
Plan	Native Forest Birds of Guam and Rota of the Commonwealth of the Northern Mariana Islands Recovery Plan	F	1	Pacific Islands Fish and Wildlife Office (808) 792-9400	Bridled white-eye	Zosterops conspicillatus conspicillatus	Endangered	3	Birds	343	Develop zoo breeding facility for broadbills and white eyes if appropriate	1	Obsolete	The Guam broadbill was delisted due to extinction. The Guam bridled white-eye is considered extinct but has not been formally delisted.	Bridled white-eye (Zosterops conspicillatus conspicillatus)	Management: Propagation	Internal Field Assistance, Internal Administrative	American Association of Zoological Parks and Aquariums	American Association of Zoological Parks and Aquariums	Other
Plan	Native Forest Birds of Guam and Rota of the Commonwealth of the Northern Mariana Islands Recovery Plan	F	1	Pacific Islands Fish and Wildlife Office (808) 792-9400	Bridled white-eye	Zosterops conspicillatus conspicillatus	Endangered	3	Birds	741	Determine optimum sites for releasing white eyes on Guam if appropriate	3	Obsolete	The Guam bridled white-eye is considered extinct but has not been formally delisted.	Bridled white-eye (Zosterops conspicillatus conspicillatus)	Management: Reintroduction	Internal Field Assistance	American Association of Zoological Parks and Aquariums	Guam Division of Aquatic & Wildlife Resources, American Association of Zoological Parks and Aquariums, U.S. Fish and Wildlife Service, Endangered Species Division	Other
Plan	Native Forest Birds of Guam and Rota of the Commonwealth of the Northern Mariana Islands Recovery Plan	F	1	Pacific Islands Fish and Wildlife Office (808) 792-9400	Bridled white-eye	Zosterops conspicillatus conspicillatus	Endangered	3	Birds	742	Develop methods for releasing white eyes on Guam if appropriate	3	Obsolete	The Guam bridled white-eye is considered extinct but has not been formally delisted.	Bridled white-eye (Zosterops conspicillatus conspicillatus)	Management: Reintroduction	Internal Field Assistance	American Association of Zoological Parks and Aquariums	Guam Division of Aquatic & Wildlife Resources, American Association of Zoological Parks and Aquariums, U.S. Fish and Wildlife Service, Endangered Species Division	Other
Plan	Native Forest Birds of Guam and Rota of the Commonwealth of the Northern Mariana Islands Recovery Plan	F	1	Pacific Islands Fish and Wildlife Office (808) 792-9400	Guam rail	Rallus owstoni	Endangered	2	Birds	3222	Develop and maintain stateside zoo facilities for up to 150 rails	1	Ongoing Current		Guam rail (Rallus owstoni)	Management: Propagation	Internal Field Assistance	American Association of Zoological Parks and Aquariums	American Association of Zoological Parks and Aquariums	Other		Prior to FY 1995
Plan	Native Forest Birds of Guam and Rota of the Commonwealth of the Northern Mariana Islands Recovery Plan	F	1	Pacific Islands Fish and Wildlife Office (808) 792-9400	Guam rail	Rallus owstoni	Endangered	2	Birds	711	Study feasibility of introduction of Guam rail to Rota	2	Complete		Guam rail (Rallus owstoni)	Management: Planning	Contract, Internal Field Assistance	American Association of Zoological Parks and Aquariums	Guam Division of Aquatic & Wildlife Resources, Division of Fish and Wildlife, Commonwealth of the Northern Mariana Islands, American Association of Zoological Parks and Aquariums, U.S. Fish and Wildlife Service, Endangered Species Division	Other	Prior to FY 1995	Prior to FY 1995
Plan	Northern Monkshood	F	3	Green Bay Ecological Services Field Office (920) 866-1717	Northern wild monkshood	Aconitum noveboracense	Threatened	8	Flowering Plants	31	tissue culture techniques	3	Ongoing Current	Cinncinnati Zoo and Botanical Garden (OH) have reproduced N Monkshood through cloning; tissue cultures are stored at the Zoo. In 2006, 25 cloned plants were planted at two sites in OH to help boost populations. In 2009 tissue was collected from Portage, OH site but was destroyed in the lab. In 2010 according to Summit Metro Parks no clones survive in the wild. In 2010 the Zoo continued to produce…	Northern wild monkshood (Aconitum noveboracense)	Management: Propagation	Species Expert		Cincinnati Zoo and Botanical Garden	Other		FY 2000 - FY 2004
Plan	Ouachita Rock Pocketbook	F	2	Oklahoma Ecological Services Field Office (918) 581-7458	Ouachita rock pocketbook	Arkansia wheeleri	Endangered	4C	Clams	9.61	Develop necessary resources for captive propagation of the Ouachita rock pocketbook.	3	Not Started	ES costs = 80K/year. AGFC costs = 25K/year. ODWC costs = 25K/year. TPWD costs = 25K/year. AZAA costs = 25K/year. Duration is 3 years to develop, then indefinite.	Ouachita rock pocketbook (Arkansia wheeleri)	Work type not yet selected	Labor type not yet selected		U.S. Fish and Wildlife Service, Ecological Services Division, American Association of Zoological Parks and Aquariums, Texas Parks and Wildlife Department, Arkansas Game and Fish Commission , Oklahoma Department of Wildlife Conservation , USFWS Regional Office 2, Contractor, USFWS Regional Office 4	Other
Plan	Ouachita Rock Pocketbook	F	2	Oklahoma Ecological Services Field Office (918) 581-7458	Ouachita rock pocketbook	Arkansia wheeleri	Endangered	4C	Clams	9.62	Perform cryogenic preservation for the Ouachita rock pocketbook.	3	Not Started	ES costs: FY2 = 10K, FY3 = 2K. AGFC costs = 5K in FY2. ODWC costs = 5K in FY2. TPWD costs = 5K in FY2. Duration is 1 year to establish, then continuous.	Ouachita rock pocketbook (Arkansia wheeleri)	Work type not yet selected	Labor type not yet selected		U.S. Fish and Wildlife Service, Ecological Services Division, American Association of Zoological Parks and Aquariums, Texas Parks and Wildlife Department, Arkansas Game and Fish Commission , Oklahoma Department of Wildlife Conservation , USFWS Regional Office 2, Contractor, USFWS Regional Office 4	Other
Plan	Plymouth Redbelly Turtle	RF(2)	5	New England Ecological Services Field Office (603) 223-2541	Plymouth Redbelly Turtle	Pseudemys rubriventris bangsi	Endangered	9	Reptiles	8	Continue to conduct and improve the hatchling head start program	2	Ongoing Current	Plus 13K for 1998-2010 Indicated costs are administrative; largely a volunteer effort	Plymouth Redbelly Turtle (Pseudemys rubriventris bangsi)	Management: Reintroduction	Internal Technical Assistance	New England Aquarium	U.S. Fish and Wildlife Service, Ecological Services Division, Headstart cooperators such as the New England Aquarium, Springfield Museum, Museum of Science, and several additional agencies and private individuals, Massachusetts Division of Fisheries and Wildlife	Other	FY 2010	Prior to FY 1995
Plan	Recovery Plan for Bighorn Sheep in the Peninsular Ranges, California	F	8	Carlsbad Fish and Wildlife Office (760) 431-9440	Peninsular bighorn sheep	Ovis canadensis nelsoni	Endangered	9C	Mammals	2.3	Research the relationships between bighorn, mountain lions, mule deer, and habitat characteristics	2	Ongoing Current		Peninsular bighorn sheep (Ovis canadensis nelsoni)	Research: Population Surveys, Research: Habitat Status, Research: Habitat Requirements, Research: Demographic Studies, Research: Migration, Research: Predation, Research: Competition	Species Expert, Contract	San Diego Zoological Society	California Department of Parks and Recreation, San Diego Zoological Society, University of California at Davis, U.S. Fish and Wildlife Service, California Department of Fish and Game	Other		FY 2000 - FY 2004
Plan	Recovery Plan for Four Subspecies of Island Fox (Urocyon littoralis)	F	8	Ventura Fish and Wildlife Office (805) 644-1766	San Miguel Island Fox	Urocyon littoralis littoralis	Recovery	3	Mammals	2.3.1.	Use genetic, demographic, and appropriate behavioral and physiological characteristics, together with established PVA models, to determine which San Miguel Island fox individuals to release and which to retain annually, such that an appropriate level of genetic diversity of the remaining captive populations is retained while captive breeding is ongoing	3	Complete	NA	San Miguel Island Fox (Urocyon littoralis littoralis)	Work type not yet selected	Labor type not yet selected	Association of Zoos and Aquariums	Association of Zoos and Aquariums, National Park Service	National Park Service
Plan	Recovery Plan for Four Subspecies of Island Fox (Urocyon littoralis)	F	8	Ventura Fish and Wildlife Office (805) 644-1766	San Miguel Island Fox	Urocyon littoralis littoralis	Recovery	3	Mammals	2.7.1.	Continue to maintain a San Miguel Island fox studbook and continue to use the studbook to aid decisions on fox pairing and release.	2	Complete		San Miguel Island Fox (Urocyon littoralis littoralis)	Work type not yet selected	Labor type not yet selected	Association of Zoos and Aquariums	Association of Zoos and Aquariums, National Park Service	National Park Service
Plan	Recovery Plan for Four Subspecies of Island Fox (Urocyon littoralis)	F	8	Ventura Fish and Wildlife Office (805) 644-1766	San Miguel Island Fox	Urocyon littoralis littoralis	Recovery	3	Mammals	2.7.3.	Continue to maintain a Santa Cruz Island fox studbook and continue to use the studbook to aid decisions on fox pairing and release.	2	Complete		San Miguel Island Fox (Urocyon littoralis littoralis)	Work type not yet selected	Labor type not yet selected	Association of Zoos and Aquariums	Association of Zoos and Aquariums, National Park Service	National Park Service
Plan	Recovery Plan for Four Subspecies of Island Fox (Urocyon littoralis)	F	8	Ventura Fish and Wildlife Office (805) 644-1766	Santa Catalina Island Fox	Urocyon littoralis catalinae	Threatened	9	Mammals	2.3.4.	Use genetic, demographic, and appropriate behavioral and physiological characteristics, together with established PVA models, to determine which Santa Catalina Island fox individuals to release and which to retain annually, such that an appropriate level of genetic diversity of the remaining captive populations is retained while captive breeding is ongoing	3	Complete	NA	Santa Catalina Island Fox (Urocyon littoralis catalinae)	Work type not yet selected	Labor type not yet selected	Association of Zoos and Aquariums	Santa Catalina Island Conservancy, Association of Zoos and Aquariums	Santa Catalina Island Conservancy
Plan	Recovery Plan for Four Subspecies of Island Fox (Urocyon littoralis)	F	8	Ventura Fish and Wildlife Office (805) 644-1766	Santa Cruz Island Fox	Urocyon littoralis santacruzae	Recovery	3	Mammals	2.3.3.	Use genetic, demographic, and appropriate behavioral and physiological characteristics, together with established PVA models, to determine which Santa Cruz Island fox individuals to release and which to retain annually, such that an appropriate level of genetic diversity of the remaining captive populations is retained while captive breeding is ongoing	3	Complete	NA	Santa Cruz Island Fox (Urocyon littoralis santacruzae)	Work type not yet selected	Labor type not yet selected	Association of Zoos and Aquariums	Association of Zoos and Aquariums, National Park Service, The Nature Conservancy	National Park Service, The Nature Conservancy
Plan	Recovery Plan for Four Subspecies of Island Fox (Urocyon littoralis)	F	8	Ventura Fish and Wildlife Office (805) 644-1766	Santa Rosa Island Fox	Urocyon littoralis santarosae	Recovery	3	Mammals	2.3.2.	Use genetic, demographic, and appropriate behavioral and physiological characteristics, together with established PVA models, to determine which Santa Rosa Island fox individuals to release and which to retain annually, such that an appropriate level of genetic diversity of the remaining captive populations is retained while captive breeding is ongoing	3	Complete	NA	Santa Rosa Island Fox (Urocyon littoralis santarosae)	Work type not yet selected	Labor type not yet selected	Association of Zoos and Aquariums	Association of Zoos and Aquariums, National Park Service	National Park Service
Plan	Recovery Plan for Four Subspecies of Island Fox (Urocyon littoralis)	F	8	Ventura Fish and Wildlife Office (805) 644-1766	Santa Rosa Island Fox	Urocyon littoralis santarosae	Recovery	3	Mammals	2.7.2.	Continue to maintain a Santa Rosa Island fox studbook and continue to use the studbook to aid decisions on fox pairing and release.	2	Complete		Santa Rosa Island Fox (Urocyon littoralis santarosae)	Work type not yet selected	Labor type not yet selected	Association of Zoos and Aquariums	Association of Zoos and Aquariums, National Park Service	National Park Service
Plan	Recovery Plan for Southern Resident Killer Whales (Orcinus orca)	F			Killer whale	Orcinus orca	Endangered		Mammals	3.1.1	Exhibits at local museums, aquaria, parks, and other locations (Enhance public awareness of Southern Resident status and threats 3.1)	3	Ongoing Current	FY03- FY07 costs were for creation of new orca exhibit and materials for SA	Killer whale (Orcinus orca)	Work type not yet selected	Labor type not yet selected		Washington State Parks, National Marine Fisheries Service , Tribes, Seattle Aquarium, Vancouver Aquarium, The Whale Museum	Other		FY 2000 - FY 2004
Plan	Recovery Plan for Southern Resident Killer Whales (Orcinus orca)	F			Killer whale	Orcinus orca	Endangered		Mammals	4.2.1	Develop protocols for responding to stranded killer whales	3	Complete	Action completed. Gaydos, J. K. and S. Raverty. 2007. Killer Whale Stranding Response, August 2007 Final Report. Report under UC Davis Agreement No. C 05-00581 V, August 2007. 30pages.	Killer whale (Orcinus orca)	Work type not yet selected	Labor type not yet selected		Canada Department of Fisheries and Oceans, National Marine Fisheries Service , Northwest Marine Mammal Stranding Network, Vancouver Aquarium	Other	FY 2000 - FY 2004	FY 2000 - FY 2004
Plan	Recovery Plan for Southern Resident Killer Whales (Orcinus orca)	F			Killer whale	Orcinus orca	Endangered		Mammals	4.2.2	Respond to live-stranded killer whales	2	Not Started	See Task 4	Killer whale (Orcinus orca)	Work type not yet selected	Labor type not yet selected		Canada Department of Fisheries and Oceans, National Marine Fisheries Service , Northwest Marine Mammal Stranding Network, Vancouver Aquarium	Other
Plan	Recovery Plan for Southern Resident Killer Whales (Orcinus orca)	F			Killer whale	Orcinus orca	Endangered		Mammals	4.2.3	Investigate strandings of dead killer whales	3	Ongoing Current	Cost for response to stranded killer whales in along the West Coast.	Killer whale (Orcinus orca)	Work type not yet selected	Labor type not yet selected		Canada Department of Fisheries and Oceans, National Marine Fisheries Service , Northwest Marine Mammal Stranding Network, Vancouver Aquarium	Other		FY 2000 - FY 2004
Plan	Recovery Plan for the Black-Footed Ferret (Mustela nigripes)	RF(2)	6	National Black-Footed Ferret Conservation Center (970) 897-2730	Black-footed ferret	Mustela nigripes	Endangered	2C	Mammals	1.1	Maintain an SSP Husbandry Manual that provides up-to-date protocols for the care, propagation, preconditioning, and transportation of captive ferrets	1	Ongoing Current		Black-footed ferret (Mustela nigripes)	Management: Captive Standards and Veterinary Care	Species Expert	American Zoo Association Species Survival Plan Partners	U.S. Fish and Wildlife Service, Black-footed Ferret Recovery Implementation Team, American Zoo Association Species Survival Plan Partners	Other
Plan	Recovery Plan for the Black-Footed Ferret (Mustela nigripes)	RF(2)	6	National Black-Footed Ferret Conservation Center (970) 897-2730	Black-footed ferret	Mustela nigripes	Endangered	2C	Mammals	1.2	Ensure adequate facilities for breeding ferrets in captivity, pursuant to Husbandry Manual guidelines	1	Ongoing Current		Black-footed ferret (Mustela nigripes)	Management: Captive Standards and Veterinary Care	Species Expert	American Zoo Association Species Survival Plan Partners	U.S. Fish and Wildlife Service, American Zoo Association Species Survival Plan Partners	U.S. Fish and Wildlife Service
Plan	Recovery Plan for the Black-Footed Ferret (Mustela nigripes)	RF(2)	6	National Black-Footed Ferret Conservation Center (970) 897-2730	Black-footed ferret	Mustela nigripes	Endangered	2C	Mammals	1.3	Describe research needs related to genetic and demographic management of captive populations	3	Ongoing Current		Black-footed ferret (Mustela nigripes)	Research: Demographic Studies, Research: Propagation, Research: Genetics	Internal Technical Assistance, Species Expert	American Zoo Association Species Survival Plan Partners	U.S. Geological Survey - Biological Resources Division, U.S. Fish and Wildlife Service, Black-footed Ferret Recovery Implementation Team, American Zoo Association Species Survival Plan Partners	U.S. Fish and Wildlife Service
Plan	Recovery Plan for the Black-Footed Ferret (Mustela nigripes)	RF(2)	6	National Black-Footed Ferret Conservation Center (970) 897-2730	Black-footed ferret	Mustela nigripes	Endangered	2C	Mammals	1.4.1	Maintain multiple captive populations located in at least three separate geographic locations to avoid catastrophic loss at a single facility	1	Ongoing Current		Black-footed ferret (Mustela nigripes)	Management: Propagation	Species Expert	American Zoo Association Species Survival Plan Partners	U.S. Fish and Wildlife Service, American Zoo Association Species Survival Plan Partners	Other
Plan	Recovery Plan for the Black-Footed Ferret (Mustela nigripes)	RF(2)	6	National Black-Footed Ferret Conservation Center (970) 897-2730	Black-footed ferret	Mustela nigripes	Endangered	2C	Mammals	1.4.2	Follow protocols for disease prevention described in the Husbandry Manual	1	Ongoing Current		Black-footed ferret (Mustela nigripes)	Management: Captive Standards and Veterinary Care	Species Expert	American Zoo Association Species Survival Plan Partners	U.S. Fish and Wildlife Service, American Zoo Association Species Survival Plan Partners	U.S. Fish and Wildlife Service
Plan	Recovery Plan for the Black-Footed Ferret (Mustela nigripes)	RF(2)	6	National Black-Footed Ferret Conservation Center (970) 897-2730	Black-footed ferret	Mustela nigripes	Endangered	2C	Mammals	1.4.3	Develop disease outbreak contingency plans	1	Ongoing Current		Black-footed ferret (Mustela nigripes)	Management: Disease Control	Species Expert	American Zoo Association Species Survival Plan Partners	U.S. Fish and Wildlife Service, Black-footed Ferret Recovery Implementation Team, American Zoo Association Species Survival Plan Partners	Other
Plan	Recovery Plan for the Black-Footed Ferret (Mustela nigripes)	RF(2)	6	National Black-Footed Ferret Conservation Center (970) 897-2730	Black-footed ferret	Mustela nigripes	Endangered	2C	Mammals	1.4.4	Maintain a list of disease research contacts	3	Ongoing Current		Black-footed ferret (Mustela nigripes)	Other: Administration, Research: Disease	Internal Administrative	American Zoo Association Species Survival Plan Partners	U.S. Geological Survey - Biological Resources Division, U.S. Fish and Wildlife Service, Black-footed Ferret Recovery Implementation Team, American Zoo Association Species Survival Plan Partners	U.S. Fish and Wildlife Service
Plan	Recovery Plan for the Black-Footed Ferret (Mustela nigripes)	RF(2)	6	National Black-Footed Ferret Conservation Center (970) 897-2730	Black-footed ferret	Mustela nigripes	Endangered	2C	Mammals	1.5.1	Conduct regular reviews of breeding strategies	3	Ongoing Current		Black-footed ferret (Mustela nigripes)	Management: Captive Standards and Veterinary Care, Management: Propagation	Species Expert, Internal Technical Assistance	American Zoo Association Species Survival Plan Partners	U.S. Fish and Wildlife Service, Black-footed Ferret Recovery Implementation Team, American Zoo Association Species Survival Plan Partners	Other
Plan	Recovery Plan for the Black-Footed Ferret (Mustela nigripes)	RF(2)	6	National Black-Footed Ferret Conservation Center (970) 897-2730	Black-footed ferret	Mustela nigripes	Endangered	2C	Mammals	1.5.2	Conduct and evaluate efforts to improve reproductive output to support genetic management and reintroduction efforts	2	Ongoing Current		Black-footed ferret (Mustela nigripes)	Management: Propagation, Research: Propagation	Species Expert	American Zoo Association Species Survival Plan Partners	U.S. Fish and Wildlife Service, American Zoo Association Species Survival Plan Partners	Other
Plan	Recovery Plan for the Black-Footed Ferret (Mustela nigripes)	RF(2)	6	National Black-Footed Ferret Conservation Center (970) 897-2730	Black-footed ferret	Mustela nigripes	Endangered	2C	Mammals	1.5.3	Continue management efforts to balance the genetic representation of founders in the captive population	2	Ongoing Current		Black-footed ferret (Mustela nigripes)	Management: Captive Standards and Veterinary Care	Species Expert	American Zoo Association Species Survival Plan Partners	U.S. Fish and Wildlife Service, American Zoo Association Species Survival Plan Partners	Other
Plan	Recovery Plan for the Black-Footed Ferret (Mustela nigripes)	RF(2)	6	National Black-Footed Ferret Conservation Center (970) 897-2730	Black-footed ferret	Mustela nigripes	Endangered	2C	Mammals	1.5.4	Evaluate the reproductive fitness, genetics, and demography of the captive population	2	Ongoing Current		Black-footed ferret (Mustela nigripes)	Research: Population Assessment, Research: Demographic Studies, Research: Propagation, Research: Genetics	Species Expert	American Zoo Association Species Survival Plan Partners	U.S. Fish and Wildlife Service, American Zoo Association Species Survival Plan Partners	U.S. Fish and Wildlife Service
Plan	Recovery Plan for the Black-Footed Ferret (Mustela nigripes)	RF(2)	6	National Black-Footed Ferret Conservation Center (970) 897-2730	Black-footed ferret	Mustela nigripes	Endangered	2C	Mammals	1.5.5	Provide optimal stock for reintroduction purposes	1	Ongoing Current		Black-footed ferret (Mustela nigripes)	Management: Propagation	Species Expert	American Zoo Association Species Survival Plan Partners	U.S. Fish and Wildlife Service, American Zoo Association Species Survival Plan Partners	U.S. Fish and Wildlife Service
Plan	Recovery Plan for the Black-Footed Ferret (Mustela nigripes)	RF(2)	6	National Black-Footed Ferret Conservation Center (970) 897-2730	Black-footed ferret	Mustela nigripes	Endangered	2C	Mammals	3.4.3	Schedule and prepare ferrets for releases	2	Ongoing Current		Black-footed ferret (Mustela nigripes)	Management: Reintroduction	Internal Technical Assistance, Species Expert	American Zoo Association Species Survival Plan Partners	U.S. Fish and Wildlife Service, American Zoo Association Species Survival Plan Partners	U.S. Fish and Wildlife Service
Plan	Recovery Plan for the Black-Footed Ferret (Mustela nigripes)	RF(2)	6	National Black-Footed Ferret Conservation Center (970) 897-2730	Black-footed ferret	Mustela nigripes	Endangered	2C	Mammals	3.5.3	Represent all founders as equally as possible in each released population	1	Ongoing Current		Black-footed ferret (Mustela nigripes)	Management: Reintroduction	Species Expert	American Zoo Association Species Survival Plan Partners	U.S. Fish and Wildlife Service, Black-footed Ferret Recovery Implementation Team, American Zoo Association Species Survival Plan Partners	U.S. Fish and Wildlife Service
Plan	Recovery Plan for the Black-Footed Ferret (Mustela nigripes)	RF(2)	6	National Black-Footed Ferret Conservation Center (970) 897-2730	Black-footed ferret	Mustela nigripes	Endangered	2C	Mammals	3.5.4	Support the use of wild-born ferrets for reintroduction at other sites	1	Ongoing Not Current		Black-footed ferret (Mustela nigripes)	Management: Reintroduction	Internal Field Assistance	American Zoo Association Species Survival Plan Partners	U.S. Fish and Wildlife Service, Black-footed Ferret Recovery Implementation Team, American Zoo Association Species Survival Plan Partners	U.S. Fish and Wildlife Service
Plan	Recovery Plan for the Black-Footed Ferret (Mustela nigripes)	RF(2)	6	National Black-Footed Ferret Conservation Center (970) 897-2730	Black-footed ferret	Mustela nigripes	Endangered	2C	Mammals	3.7.1	Continue the use of ferret preconditioning techniques	2	Ongoing Current		Black-footed ferret (Mustela nigripes)	Management: Reintroduction	Internal Technical Assistance	American Zoo Association Species Survival Plan Partners	U.S. Fish and Wildlife Service, American Zoo Association Species Survival Plan Partners	U.S. Fish and Wildlife Service
Plan	Recovery Plan for the Black-Footed Ferret (Mustela nigripes)	RF(2)	6	National Black-Footed Ferret Conservation Center (970) 897-2730	Black-footed ferret	Mustela nigripes	Endangered	2C	Mammals	3.7.10	Consider population viability, including potential effects of inbreeding, interspecific interactions, and disease	1	Ongoing Current		Black-footed ferret (Mustela nigripes)	Research: Population Assessment, Research: Ecosystem Studies, Research: Disease, Research: Genetics	Internal Technical Assistance, Species Expert	American Zoo Association Species Survival Plan Partners	U.S. Geological Survey - Biological Resources Division, U.S. Fish and Wildlife Service, Black-footed Ferret Recovery Implementation Team, American Zoo Association Species Survival Plan Partners	U.S. Fish and Wildlife Service
Plan	Recovery Plan for the Black-Footed Ferret (Mustela nigripes)	RF(2)	6	National Black-Footed Ferret Conservation Center (970) 897-2730	Black-footed ferret	Mustela nigripes	Endangered	2C	Mammals	3.7.11	Summarize data gathered from numerous reintroductions in order to establish best management practices for reintroductions and identify information gaps	1	Ongoing Current		Black-footed ferret (Mustela nigripes)	Research: Reintroduction	Internal Field Assistance	American Zoo Association Species Survival Plan Partners	U.S. Geological Survey - Biological Resources Division, U.S. Fish and Wildlife Service, Black-footed Ferret Recovery Implementation Team, American Zoo Association Species Survival Plan Partners	U.S. Fish and Wildlife Service
Plan	Recovery Plan for the Black-Footed Ferret (Mustela nigripes)	RF(2)	6	National Black-Footed Ferret Conservation Center (970) 897-2730	Black-footed ferret	Mustela nigripes	Endangered	2C	Mammals	3.7.9	Improve understanding of ferret demography and genetics	1	Ongoing Current		Black-footed ferret (Mustela nigripes)	Research: Demographic Studies, Research: Genetics	Species Expert	American Zoo Association Species Survival Plan Partners	U.S. Geological Survey - Biological Resources Division, U.S. Fish and Wildlife Service, Black-footed Ferret Recovery Implementation Team, American Zoo Association Species Survival Plan Partners	U.S. Fish and Wildlife Service
Plan	Recovery Plan for the Black-Footed Ferret (Mustela nigripes)	RF(2)	6	National Black-Footed Ferret Conservation Center (970) 897-2730	Black-footed ferret	Mustela nigripes	Endangered	2C	Mammals	3.9.2	Include demographic and/or genetic manipulation needs for each population	1	Ongoing Current		Black-footed ferret (Mustela nigripes)	Management: Planning, Management: Population Monitoring	Internal Technical Assistance, Species Expert	American Zoo Association Species Survival Plan Partners	U.S. Geological Survey - Biological Resources Division, U.S. Fish and Wildlife Service, Black-footed Ferret Recovery Implementation Team, American Zoo Association Species Survival Plan Partners	U.S. Fish and Wildlife Service
Plan	Recovery Plan for the Black-Footed Ferret (Mustela nigripes)	RF(2)	6	National Black-Footed Ferret Conservation Center (970) 897-2730	Black-footed ferret	Mustela nigripes	Endangered	2C	Mammals	6.1.1	Support review and analysis of program progress	2	Ongoing Current		Black-footed ferret (Mustela nigripes)	Other: Administration	Internal Administrative	American Zoo Association Species Survival Plan Partners	U.S. Fish and Wildlife Service, Black-footed Ferret Recovery Implementation Team, American Zoo Association Species Survival Plan Partners	U.S. Fish and Wildlife Service
Plan	Recovery Plan for the Black-Footed Ferret (Mustela nigripes)	RF(2)	6	National Black-Footed Ferret Conservation Center (970) 897-2730	Black-footed ferret	Mustela nigripes	Endangered	2C	Mammals	6.1.2	Coordinate program components and update program direction as appropriate based on reviews addressed in task 6.1.1	2	Ongoing Current		Black-footed ferret (Mustela nigripes)	Other: Administration	Internal Administrative	American Zoo Association Species Survival Plan Partners	U.S. Geological Survey - Biological Resources Division, U.S. Fish and Wildlife Service, Black-footed Ferret Recovery Implementation Team, American Zoo Association Species Survival Plan Partners	U.S. Fish and Wildlife Service
Plan	Recovery Plan for the Black-Footed Ferret (Mustela nigripes)	RF(2)	6	National Black-Footed Ferret Conservation Center (970) 897-2730	Black-footed ferret	Mustela nigripes	Endangered	2C	Mammals	6.3.5	Maintain updated information on the contributions of SSP captive breeding facilities	3	Ongoing Current		Black-footed ferret (Mustela nigripes)	Other: Administration	Internal Administrative	American Zoo Association Species Survival Plan Partners	U.S. Fish and Wildlife Service, Black-footed Ferret Recovery Implementation Team, American Zoo Association Species Survival Plan Partners	U.S. Fish and Wildlife Service
Plan	Recovery Plan for the California Red-legged Frog (Rana aurora draytonii)	F	8	Sacramento Fish and Wildlife Office (916) 414-6600	California red-legged frog	Rana draytonii	Threatened	5C	Amphibians	10.1	Implement site assessments and restoration programs prior to reestablishment of the frog	1	Not Started	Not started in ours.	California red-legged frog (Rana draytonii)	Research: Habitat Status	Contract	Los Angeles Zoo	U.S. Geological Survey, Biological Resources Division, U.S. Fish and Wildlife Service, Universities, Los Angeles Zoo	Other
Plan	Recovery Plan for the California Red-legged Frog (Rana aurora draytonii)	F	8	Sacramento Fish and Wildlife Office (916) 414-6600	California red-legged frog	Rana draytonii	Threatened	5C	Amphibians	10.2	Conduct pilot rearing and reestablishment programs to test methods	1	Complete		California red-legged frog (Rana draytonii)	Research: Reintroduction	Contract	Los Angeles Zoo	Las Virgenes Institute, U.S. Geological Survey, Biological Resources Division, U.S. Fish and Wildlife Service, Universities, Los Angeles Zoo	Other	FY 2006	FY 2000 - FY 2004
Plan	Recovery Plan for the California Red-legged Frog (Rana aurora draytonii)	F	8	Sacramento Fish and Wildlife Office (916) 414-6600	California red-legged frog	Rana draytonii	Threatened	5C	Amphibians	10.3.3	Reestablish the frog in unoccupied core areas in Recovery Unit # 8	1	Not Started		California red-legged frog (Rana draytonii)	Management: Reintroduction	Contract	Los Angeles Zoo	Las Virgenes Institute, U.S. Fish and Wildlife Service, Universities, Los Angeles Zoo	U.S. Fish and Wildlife Service
Plan	Recovery Plan for the California Red-legged Frog (Rana aurora draytonii)	F	8	Sacramento Fish and Wildlife Office (916) 414-6600	California red-legged frog	Rana draytonii	Threatened	5C	Amphibians	11.12	Conduct experimental manipulations of habitat to determine requirements for creation and restoration	2	Ongoing Current		California red-legged frog (Rana draytonii)	Research: Habitat Status	Contract	Los Angeles Zoo	Las Virgenes Institute, U.S. Geological Survey, Biological Resources Division, U.S. Fish and Wildlife Service, The Nature Conservancy, Universities, Los Angeles Zoo	Other		FY 2000 - FY 2004
Plan	Recovery Plan for the California Red-legged Frog (Rana aurora draytonii)	F	8	Sacramento Fish and Wildlife Office (916) 414-6600	California red-legged frog	Rana draytonii	Threatened	5C	Amphibians	11.14	Develop a protocol for a captive propagation program	2	Complete		California red-legged frog (Rana draytonii)	Management: Propagation	Species Expert	Los Angeles Zoo	Las Virgenes Institute, U.S. Geological Survey, Biological Resources Division, U.S. Fish and Wildlife Service, Universities, Los Angeles Zoo	Other	FY 2005	FY 2000 - FY 2004
Plan	Recovery Plan for the California Red-legged Frog (Rana aurora draytonii)	F	8	Sacramento Fish and Wildlife Office (916) 414-6600	California red-legged frog	Rana draytonii	Threatened	5C	Amphibians	11.6	Conduct research to better understand the ecology of this species including use of uplands, dispersal habits, and overland movements	2	Ongoing Current		California red-legged frog (Rana draytonii)	Research: General	Contract	Los Angeles Zoo	East Bay Regional Park District, Municipal Utility Districts, U.S. Geological Survey, Biological Resources Division, U.S. Fish and Wildlife Service, Universities, Los Angeles Zoo	Other		FY 1995 - FY 1999
Plan	Recovery Plan for the Great Lakes population of Piping Plovers	F	3	East Lansing Ecological Services Field Office (517) 351-2555	Piping Plover	Charadrius melodus	Endangered	2C	Birds	5.51	Develop, create and distribute educational and outreach materials (Great Lakes Piping Plover brochure)	3	Ongoing Current	Design a new Great Lakes Piping Plover brochure for education and outreach in partnership with the Detroit Zoo. Distribute this brochure to partners and to the public.	Piping Plover (Charadrius melodus)	Other: Information and Education	Species Expert	American Association of Zoological Parks and Aquariums	U.S. Fish and Wildlife Service, Ecological Services Division, American Association of Zoological Parks and Aquariums, U.S. Fish and Wildlife Service	U.S. Fish and Wildlife Service		FY 2011
Plan	Recovery Plan for the Great Lakes population of Piping Plovers	F	3	East Lansing Ecological Services Field Office (517) 351-2555	Piping Plover	Charadrius melodus	Endangered	2C	Birds	5.7	Evaluate and improve educational opportunities and materials in zoos	3	Not Started		Piping Plover (Charadrius melodus)	Work type not yet selected	Labor type not yet selected	American Association of Zoological Parks and Aquariums	U.S. Fish and Wildlife Service, Ecological Services Division, American Association of Zoological Parks and Aquariums, U.S. Fish and Wildlife Service	Other
Plan	Recovery Plan for the Great Lakes population of Piping Plovers	F	3	East Lansing Ecological Services Field Office (517) 351-2555	Piping Plover	Charadrius melodus	Endangered	2C	Birds	7.241&7.242	Re-evaluate the role of zoos in piping plover conservation efforts through annual review of zoo section 10 permits; Coordinate with AZA and appropriate zoos in development of desired elements of captive breeding, rearing, or other population augmentation strategies	2	Partially Complete		Piping Plover (Charadrius melodus)	Management: Planning	Species Expert	American Association of Zoological Parks and Aquariums	U.S. Fish and Wildlife Service, Ecological Services Division, American Association of Zoological Parks and Aquariums, U.S. Fish and Wildlife Service	U.S. Fish and Wildlife Service		FY 2000 - FY 2004
Plan	Recovery Plan for the Karner Blue Butterfly	F	3	Green Bay Ecological Services Field Office (920) 866-1717	Karner blue butterfly	Lycaeides melissa samuelis	Endangered	9C	Insects	1.412	Review Federal, state and private activities section 10(a)(1)(A) scientific permits under the Act.	3	Ongoing Current	The FWS reviews S10(a)(1) permit applications for KBBs on an annual basis from one or more states within the range of KBBs and from researchers. Permits for programmatic Safe Harbors have been issued to TNC in IN and NY.	Karner blue butterfly (Lycaeides melissa samuelis)	Other: Regulations	Internal Field Assistance	Toledo Zoo, Detroit Zoo	U.S. Fish and Wildlife Service, Ecological Services Division, U.S. Fish and Wildlife Service, New York State Department of Environmental Conservation, Michigan Department of Natural Resources, The Nature Conservancy, Albany Pine Bush Preserve Commission, Minnesota Department of Natural Resources, New Hampshire Department of Fish and Game, Ohio Department of Natural Resources, Toledo Zoo, Detroit …	U.S. Fish and Wildlife Service		Prior to FY 1995
Plan	Recovery Plan for the Karner Blue Butterfly	F	3	Green Bay Ecological Services Field Office (920) 866-1717	Karner blue butterfly	Lycaeides melissa samuelis	Endangered	9C	Insects	2.11	Continue to develop and refine protocols/guidelines/selection criteria for reintroduction	3	Ongoing Current	A Captive Rearing Subteam (includes FWS) was formed in 2007 to develop a Propagation Handbook for the KBB; the first edition of the handbook was completed in November of 2010.	Karner blue butterfly (Lycaeides melissa samuelis)	Management: Reintroduction	Internal Field Assistance	Toledo Zoo, Detroit Zoo	U.S. Fish and Wildlife Service, Ecological Services Division, Recovery Team, The Nature Conservancy, New Hampshire Department of Fish and Game, Toledo Zoo, Detroit Zoo	U.S. Fish and Wildlife Service		FY 2008
Plan	Recovery Plan for the Karner Blue Butterfly	F	3	Green Bay Ecological Services Field Office (920) 866-1717	Karner blue butterfly	Lycaeides melissa samuelis	Endangered	9C	Insects	2.31	Consider additional reintroduction efforts in Ohio	2	Ongoing Current	The Toledo Zoo's program to reintroduce KBBs to the oak openings in nw Ohio started in 1998 is on-going with captive reared KBBs released annually. Thousands of captive reared Kbbs have been released at sites in the nw Ohio oak barrens. In 2009, the Toledo Zoo opened a new Butterfly Conservation Center that could accommodate rearing of about 2,000 KBB eggs. In 2010 as Kbbs are occupying more site…	Karner blue butterfly (Lycaeides melissa samuelis)	Management: Reintroduction	Internal Field Assistance	Toledo Zoo, Detroit Zoo	U.S. Fish and Wildlife Service, Ecological Services Division, Ohio Department of Natural Resources, Toledo Zoo	Other		FY 1995 - FY 1999
Plan	Recovery Plan for the Karner Blue Butterfly	F	3	Green Bay Ecological Services Field Office (920) 866-1717	Karner blue butterfly	Lycaeides melissa samuelis	Endangered	9C	Insects	2.32	Consider reintroductions at other sites in PRUs as need develops.	2	Ongoing Current	Note: This Action was added in 2010 ; it was identified in the Stepdown Recovery Outline in the Final KBB Recovery Plan (2003) but was inadvertently not included in the Plan's Implementation Schedule. In 2008, Michigan DNR started reintroducting Kbbs to the Petersburg State Game Area in southeast Michigan. In 2009, 2010, 2011, and 2012, 318, 503, 589 and 291 adult Kbbs were released respectively.…	Karner blue butterfly (Lycaeides melissa samuelis)	Management: Reintroduction	Internal Technical Assistance	Toledo Zoo, Detroit Zoo	Toledo Zoo, Detroit Zoo	Other		FY 2008
Plan	Recovery Plan for the Karner Blue Butterfly	F	3	Green Bay Ecological Services Field Office (920) 866-1717	Karner blue butterfly	Lycaeides melissa samuelis	Endangered	9C	Insects	4.1	Continue to develop outreach material on Karner blue life history and conservation	3	Ongoing Current	The USFWS as well as its partners (e.g., states and Federal Agencies) have produced KBB outreach information. The WI Statewide HCP has produced significant outreach materials as well. The KBB is one of the Midwest FWS website "featured species."	Karner blue butterfly (Lycaeides melissa samuelis)	Work type not yet selected	Internal Technical Assistance	American Association of Zoological Parks and Aquariums, Toledo Zoo, Roger Williams Park Zoo - RI	U.S. Fish and Wildlife Service, Ecological Services Division, American Association of Zoological Parks and Aquariums, U.S. Fish and Wildlife Service, New York State Department of Environmental Conservation, U.S. Forest Service, Michigan Department of Natural Resources, The Nature Conservancy, National Wildlife Refuges (Necedah or Great Bay NWR), Concord Pine Barrens Interagency Team (TNC, USFWS, …	Other		FY 2000 - FY 2004
Plan	Recovery Plan for the Karner Blue Butterfly	F	3	Green Bay Ecological Services Field Office (920) 866-1717	Karner blue butterfly	Lycaeides melissa samuelis	Endangered	9C	Insects	6.2	Conduct Recovery Team meetings	3	Ongoing Current	Hold Recovery Team Meetings every 2-3 years as needed. The last full team meeting was in 2004. Since 2007, the KBB Recovery Team "meets" via conference calls twice a year (fall and spring).	Karner blue butterfly (Lycaeides melissa samuelis)	Work type not yet selected	Labor type not yet selected	American Association of Zoological Parks and Aquariums	U.S. Fish and Wildlife Service, Ecological Services Division, American Association of Zoological Parks and Aquariums, U.S. Fish and Wildlife Service, Recovery Team	U.S. Fish and Wildlife Service	FY 2000 - FY 2004	FY 2000 - FY 2004
Plan	Recovery Plan for the Northern Idaho Ground Squirrel	F	1	Idaho Fish and Wildlife Office (208) 378-5243	Northern Idaho Ground Squirrel	Urocitellus brunneus	Threatened	3C	Mammals	1.3	Develop site-specific management plans for each metapopulation	1	Partially Complete	Lost Valley Reservoir Plan has been drafted; plan guides site specific recovery actions. Development of other site-specific plans on hold due to other actions deemed priority for recovery.	Northern Idaho Ground Squirrel (Urocitellus brunneus)	Management: Planning	Species Expert	Boise Zoo	Idaho Department of Fish and Game, Boise Zoo, Idaho, U.S. Fish and Wildlife Service, Payette National Forest	Other		FY 2000 - FY 2004
Plan	Recovery Plan for the Northern Idaho Ground Squirrel	F	1	Idaho Fish and Wildlife Office (208) 378-5243	Northern Idaho Ground Squirrel	Urocitellus brunneus	Threatened	3C	Mammals	2.3	Captive propagation	1	Obsolete	Captive propogation not considered viable or necessary recovery action at this time.	Northern Idaho Ground Squirrel (Urocitellus brunneus)	Work type not yet selected	Labor type not yet selected	Boise Zoo	Idaho Department of Fish and Game, Boise Zoo, Idaho, U.S. Fish and Wildlife Service	U.S. Fish and Wildlife Service
Plan	Recovery Plan for the Northwest Atlantic Population of the Loggerhead Sea Turtle (Caretta caretta); Second Revision	RF(2)	4	North Florida Ecological Services Field Office (904) 731-3336	Loggerhead sea turtle	Caretta caretta	Resolved Taxon	7C	Reptiles	171	Maintain the Sea Turtle Stranding and Salvage Network.	1	Ongoing Current		Species not yet selected	Work type not yet selected	Labor type not yet selected		U.S. Department of Defense, National Park Service, Local Governments, Non-governmental organizations, U.S. Fish and Wildlife Service, Refuge Division, National Marine Fisheries Service , United States Coast Guard , Florida Power and Light Company, Academia, Aquaria, State Resource Agencies	National Marine Fisheries Service , National Oceanic and Atmospheric Administration		FY 2009
Plan	Recovery Plan for the Northwest Atlantic Population of the Loggerhead Sea Turtle (Caretta caretta); Second Revision	RF(2)	4	North Florida Ecological Services Field Office (904) 731-3336	Loggerhead sea turtle	Caretta caretta	Resolved Taxon	7C	Reptiles	46	Develop and implement protocols for handling turtles to limit transfer of disease.	3	Ongoing Current		Species not yet selected	Work type not yet selected	Labor type not yet selected		National Marine Fisheries Service , Academia, U. S. Fish and Wildife Service - Ecological Services, Aquaria, State Resource Agencies	Fish and Wildlife Service
Plan	Recovery Plan for the Northwest Atlantic Population of the Loggerhead Sea Turtle (Caretta caretta); Second Revision	RF(2)	4	North Florida Ecological Services Field Office (904) 731-3336	Loggerhead sea turtle	Caretta caretta	Resolved Taxon	7C	Reptiles	471	Develop and/or finalize protocols for the proper care and maintenance of loggerheads held in captivity.	3	Ongoing Current		Species not yet selected	Work type not yet selected	Labor type not yet selected		Florida Fish and Wildlife Conservation Commission, National Marine Fisheries Service , Academia, U. S. Fish and Wildife Service - Ecological Services, Aquaria, State Resource Agencies	Fish and Wildlife Service		FY 2009
Plan	Recovery Plan for the Northwest Atlantic Population of the Loggerhead Sea Turtle (Caretta caretta); Second Revision	RF(2)	4	North Florida Ecological Services Field Office (904) 731-3336	Loggerhead sea turtle	Caretta caretta	Resolved Taxon	7C	Reptiles	472	Develop protocols for transport and release of captive loggerheads.	3	Ongoing Not Current	Costs included in 471	Species not yet selected	Work type not yet selected	Labor type not yet selected		Florida Fish and Wildlife Conservation Commission, National Marine Fisheries Service , Academia, U. S. Fish and Wildife Service - Ecological Services, Aquaria, State Resource Agencies	Fish and Wildlife Service
Plan	Recovery Plan for the Northwest Atlantic Population of the Loggerhead Sea Turtle (Caretta caretta); Second Revision	RF(2)	4	North Florida Ecological Services Field Office (904) 731-3336	Loggerhead sea turtle	Caretta caretta	Resolved Taxon	7C	Reptiles	473	Develop a manual for the assessment and treatment of loggerhead diseases and injuries.	3	Not Started		Species not yet selected	Work type not yet selected	Labor type not yet selected		National Marine Fisheries Service , Academia, U. S. Fish and Wildife Service - Ecological Services, Aquaria	Fish and Wildlife Service
Plan	Recovery Plan for the Northwest Atlantic Population of the Loggerhead Sea Turtle (Caretta caretta); Second Revision	RF(2)	4	North Florida Ecological Services Field Office (904) 731-3336	Loggerhead sea turtle	Caretta caretta	Resolved Taxon	7C	Reptiles	73	Ensure facilities permitted to hold and display captive loggerheads have appropriate informational displays.	3	Ongoing Current		Species not yet selected	Work type not yet selected	Labor type not yet selected		Alabama Department of Conservation and Natural Resources, Florida Fish and Wildlife Conservation Commission, Georgia Department of Natural Resources, Non-governmental organizations, North Carolina Wildlife Resources Commission, South Carolina Department of Natural Resources, U. S. Fish and Wildife Service - Ecological Services, Aquaria	Fish and Wildlife Service		FY 2009
Plan	Recovery Plan for the Northwest Atlantic Population of the Loggerhead Sea Turtle (Caretta caretta); Second Revision	RF(2)	4	North Florida Ecological Services Field Office (904) 731-3336	Loggerhead sea turtle	Caretta caretta	Threatened	9C	Reptiles	474	Develop and maintain a list of veterinarians qualified to diagnose and treat health problems in loggerheads.	3	Planned	Costs included in 473	Loggerhead sea turtle (Caretta caretta)	Work type not yet selected	Labor type not yet selected		National Marine Fisheries Service , Academia, U. S. Fish and Wildife Service - Ecological Services, Aquaria, State Resource Agencies	Other
Plan	Recovery Plan for the Northwest Atlantic Population of the Loggerhead Sea Turtle (Caretta caretta); Second Revision	RF(2)	4	North Florida Ecological Services Field Office (904) 731-3336	Loggerhead sea turtle	Caretta caretta	Threatened	9C	Reptiles	48	Develop a strategy to recognize, respond to, and investigate mass strandings, disease episodes, or unusual mortality events.	2	Ongoing Current		Loggerhead sea turtle (Caretta caretta)	Work type not yet selected	Labor type not yet selected		U.S. Fish and Wildlife Service, Refuge Division, National Marine Fisheries Service , National Ocean Service, Academia, Aquaria, State Resource Agencies	Other
Plan	Recovery Plan for the Quino Checkerspot Butterfly (Euphydryas editha quino)	F	8	Carlsbad Fish and Wildlife Office (760) 431-9440	Quino checkerspot butterfly	Euphydryas editha quino (=E. e. wrighti)	Endangered	9C	Insects	10.1	Survey for habitat and undocumented populations between the South Riverside / North San Diego Recovery Unit and the Southeast San Diego Recovery Unit in eastern San Diego County.	3	Partially Complete	2011 Surveys revealed more occupied areas and the "big picture" of habitat and occupancy distribution is starting to fill in for Central San Diego County.	Quino checkerspot butterfly (Euphydryas editha quino (=E. e. wrighti))	Research: Population Surveys	Internal Administrative, Internal Field Assistance, Contract	San Diego Zoological Society	San Diego County, California, San Diego Zoological Society, Project proponents (unspecified) [Quino checkerspot butterfly habitat], U.S. Fish and Wildlife Service, Cleveland National Forest, California Department of Fish and Game	Other		FY 2000 - FY 2004
Plan	Recovery Plan for the Quino Checkerspot Butterfly (Euphydryas editha quino)	F	8	Carlsbad Fish and Wildlife Office (760) 431-9440	Quino checkerspot butterfly	Euphydryas editha quino (=E. e. wrighti)	Endangered	9C	Insects	4	Establish and maintain a captive propagation program	1	Partially Complete	Dr. Pratt's population was euthanized due to concerns regarding inbreeding and lack of funding - plans are in place to establish a new captive population at the San Diego Zoo to be used for augmentation on Otay Mesa and potentially other sites in the southwestern San Diego unit.	Quino checkerspot butterfly (Euphydryas editha quino (=E. e. wrighti))	Management: Propagation	Contract, Internal Administrative	San Diego Zoological Society	California Department of Transportation, San Diego Zoological Society, U.S. Fish and Wildlife Service	Other		FY 2014
Plan	Recovery Plan for the Quino Checkerspot Butterfly (Euphydryas editha quino)	F	8	Carlsbad Fish and Wildlife Office (760) 431-9440	Quino checkerspot butterfly	Euphydryas editha quino (=E. e. wrighti)	Endangered	9C	Insects	5.3	Initiate further cooperative outreach efforts with local nongovernmental organizations, educational institutions, and local museums.	2	Planned	We met with the San Diego Zoo to initiate captive propagation/augmentation program - as part of this work, the Zoo will include an outreach component.	Quino checkerspot butterfly (Euphydryas editha quino (=E. e. wrighti))	Other: Information and Education	Internal Administrative, Volunteer, Internal Technical Assistance	San Diego Zoological Society	San Diego State University, San Diego Zoological Society, University of California at Riverside, University of California at Irvine, San Diego Natural History Museum, University of San Diego, University of California, San Diego, U.S. Fish and Wildlife Service, Non-governmental organizations	Other		FY 2014
Plan	Recovery Plan Puerto Rican Crested Toad	F	4	Caribbean Ecological Services Field Office (787) 851-7297	Puerto Rican crested toad	Peltophryne lemur	Threatened	2C	Amphibians	1	Monitor existing populations	1	Ongoing Current	USFWS is monitoring the 3 natural populations and 6 introduced population.	Puerto Rican crested toad (Peltophryne lemur)	Research: Population Assessment, Research: Dietary Studies, Research: Population Surveys, Research: Habitat Status, Research: Demographic Studies, Research: Predation, Research: Disease, Management: Population Monitoring	Internal Administrative, Internal Field Assistance, Species Expert, Graduate Student, Volunteer	American Association of Zoological Parks and Aquariums	American Association of Zoological Parks and Aquariums, Puerto Rico Department of Natural Resources, U.S. Fish and Wildlife Service, Office of Endangered Species	U.S. Fish and Wildlife Service, Puerto Rico Department of Natural Resources, U.S. Fish and Wildlife Service, Office of Endangered Species	FY 2016	Prior to FY 1995
Plan	Recovery Plan Puerto Rican Crested Toad	F	4	Caribbean Ecological Services Field Office (787) 851-7297	Puerto Rican crested toad	Peltophryne lemur	Threatened	2C	Amphibians	10	Maintain integrity of broodstock through implementation of breeding program with AAZPA	2	Ongoing Current	AZA through their Species Survival Plan maintain the broodstock and coordinate the reproduction in captivity. 31 institutions are participating in this effort.	Puerto Rican crested toad (Peltophryne lemur)	Management: Captive Standards and Veterinary Care, Other: Administration	Internal Administrative, Species Expert, Volunteer	American Association of Zoological Parks and Aquariums	American Association of Zoological Parks and Aquariums, U.S. Fish and Wildlife Service, Office of Endangered Species	American Association of Zoological Parks and Aquariums, U.S. Fish and Wildlife Service, Office of Endangered Species, Other	FY 2016	FY 2006
Plan	Recovery Plan Puerto Rican Crested Toad	F	4	Caribbean Ecological Services Field Office (787) 851-7297	Puerto Rican crested toad	Peltophryne lemur	Threatened	2C	Amphibians	11	Classify physiographic features of northern and southern habitat	2	Partially Complete	FWS, PRDNER and AZA are working together to complete this task.	Puerto Rican crested toad (Peltophryne lemur)	Research: Population Surveys, Research: Habitat Status, Research: Taxonomic Studies, Research: Demographic Studies	Internal Field Assistance, Species Expert, Graduate Student	American Association of Zoological Parks and Aquariums	American Association of Zoological Parks and Aquariums, Puerto Rico Department of Natural Resources, U.S. Fish and Wildlife Service, Office of Endangered Species	Puerto Rico Department of Natural Resources, U.S. Fish and Wildlife Service, Office of Endangered Species, Other	FY 2016	Prior to FY 1995
Plan	Recovery Plan Puerto Rican Crested Toad	F	4	Caribbean Ecological Services Field Office (787) 851-7297	Puerto Rican crested toad	Peltophryne lemur	Threatened	2C	Amphibians	12	Identify introduction sites	2	Ongoing Current	At present, 6 sites have been indentified and the species has been introduced. Currently, new sites are under evaluation.	Puerto Rican crested toad (Peltophryne lemur)	Acquisition: Easement, Acquisition: Management Agreement, Research: Population Surveys, Research: Habitat Status, Research: Habitat Requirements, Research: Reintroduction	Internal Administrative, Contract, Species Expert, Graduate Student, Volunteer	American Association of Zoological Parks and Aquariums	American Association of Zoological Parks and Aquariums, Puerto Rico Department of Natural Resources, U.S. Fish and Wildlife Service, Office of Endangered Species	American Association of Zoological Parks and Aquariums, U.S. Fish and Wildlife Service, Puerto Rico Department of Natural Resources, U.S. Fish and Wildlife Service, Office of Endangered Species	FY 2016	FY 2000 - FY 2004
Plan	Recovery Plan Puerto Rican Crested Toad	F	4	Caribbean Ecological Services Field Office (787) 851-7297	Puerto Rican crested toad	Peltophryne lemur	Threatened	2C	Amphibians	13	Implement and evaluate release program	2	Ongoing Current	Every year, at least 6 releases are conducted in PR. Each release is monitored by FWS and PRDNER for documenting it succesful.	Puerto Rican crested toad (Peltophryne lemur)	Management: Reintroduction, Research: Reintroduction	Internal Administrative, Internal Field Assistance, Species Expert, Graduate Student, Volunteer	American Association of Zoological Parks and Aquariums	American Association of Zoological Parks and Aquariums, Puerto Rico Department of Natural Resources, U.S. Fish and Wildlife Service, Office of Endangered Species	Puerto Rico Department of Natural Resources, U.S. Fish and Wildlife Service, Office of Endangered Species	FY 2016	Prior to FY 1995
Plan	Recovery Plan Puerto Rican Crested Toad	F	4	Caribbean Ecological Services Field Office (787) 851-7297	Puerto Rican crested toad	Peltophryne lemur	Threatened	2C	Amphibians	14	Establish cooperative public information program with local media	3	Ongoing Current	Achivements on the recovery of the species is share among our partners and with the public via social medias (Facebook), and local news.	Puerto Rican crested toad (Peltophryne lemur)	Other: Information and Education	Internal Administrative, Volunteer	American Association of Zoological Parks and Aquariums	American Association of Zoological Parks and Aquariums, Puerto Rico Department of Natural Resources, U.S. Fish and Wildlife Service, Office of Endangered Species	Puerto Rico Department of Natural Resources, U.S. Fish and Wildlife Service, Office of Endangered Species	FY 2016	Prior to FY 1995
Plan	Recovery Plan Puerto Rican Crested Toad	F	4	Caribbean Ecological Services Field Office (787) 851-7297	Puerto Rican crested toad	Peltophryne lemur	Threatened	2C	Amphibians	15	Prepare slide presentation	3	Ongoing Current	Every year the slide presentation (power point presentation) is up dated with new information and share among the partners.	Puerto Rican crested toad (Peltophryne lemur)	Other: Information and Education	Internal Administrative, Species Expert, Graduate Student, Volunteer	American Association of Zoological Parks and Aquariums	American Association of Zoological Parks and Aquariums, Puerto Rico Department of Natural Resources, U.S. Fish and Wildlife Service, Office of Endangered Species	American Association of Zoological Parks and Aquariums, U.S. Fish and Wildlife Service, Puerto Rico Department of Natural Resources, U.S. Fish and Wildlife Service, Office of Endangered Species	FY 2016	Prior to FY 1995
Plan	Recovery Plan Puerto Rican Crested Toad	F	4	Caribbean Ecological Services Field Office (787) 851-7297	Puerto Rican crested toad	Peltophryne lemur	Threatened	2C	Amphibians	16	Prepare illustrative brochure	3	Ongoing Current	Every year, the ilustrative brochure is up dated with photos and informations.	Puerto Rican crested toad (Peltophryne lemur)	Other: Information and Education	Internal Administrative, Contract, Species Expert, Volunteer	American Association of Zoological Parks and Aquariums	American Association of Zoological Parks and Aquariums, Universities, Non-governmental organizations, Puerto Rico Department of Natural Resources, U.S. Fish and Wildlife Service, Office of Endangered Species	American Association of Zoological Parks and Aquariums, Puerto Rico Department of Natural Resources, U.S. Fish and Wildlife Service, Office of Endangered Species, Other	FY 2016	Prior to FY 1995
Plan	Recovery Plan Puerto Rican Crested Toad	F	4	Caribbean Ecological Services Field Office (787) 851-7297	Puerto Rican crested toad	Peltophryne lemur	Threatened	2C	Amphibians	17	Continue to distribute poster prepared by Metro Toronto Zoo	3	Ongoing Current	USFWS and PRDNER are distributing new posters prepared by the AZA.	Puerto Rican crested toad (Peltophryne lemur)	Management, Other: Information and Education	Internal Administrative, Internal Field Assistance, Species Expert, Graduate Student, Volunteer	American Association of Zoological Parks and Aquariums	American Association of Zoological Parks and Aquariums, Puerto Rico Department of Natural Resources, U.S. Fish and Wildlife Service, Office of Endangered Species	American Association of Zoological Parks and Aquariums, U.S. Fish and Wildlife Service, Puerto Rico Department of Natural Resources, U.S. Fish and Wildlife Service, Office of Endangered Species	FY 2016	Prior to FY 1995
Plan	Recovery Plan Puerto Rican Crested Toad	F	4	Caribbean Ecological Services Field Office (787) 851-7297	Puerto Rican crested toad	Peltophryne lemur	Threatened	2C	Amphibians	2	Search for historical and new populations	2	Ongoing Current	Since 1992, FWS, PRDNER and AZA have been searching for the species through the northern and southern karst region in PR.	Puerto Rican crested toad (Peltophryne lemur)	Research: Population Assessment, Research: Population Surveys	Internal Administrative, Internal Field Assistance, Species Expert, Graduate Student, Volunteer	American Association of Zoological Parks and Aquariums	American Association of Zoological Parks and Aquariums, Universities, Non-governmental organizations, Puerto Rico Department of Natural Resources, U.S. Fish and Wildlife Service, Office of Endangered Species	American Association of Zoological Parks and Aquariums, U.S. Fish and Wildlife Service, Puerto Rico Department of Natural Resources, U.S. Fish and Wildlife Service, Office of Endangered Species	FY 2016	Prior to FY 1995
Plan	Recovery Plan Puerto Rican Crested Toad	F	4	Caribbean Ecological Services Field Office (787) 851-7297	Puerto Rican crested toad	Peltophryne lemur	Threatened	2C	Amphibians	5	Enhance breeding areas	1	Ongoing Current	Since 1992, FWS, PRDNER and AZA are leading this task.	Puerto Rican crested toad (Peltophryne lemur)	Acquisition: Lease, Management: Reintroduction, Management: Habitat Maintenance and Manipulation, Management: Predator and Competitor Control	Internal Administrative, Species Expert, Volunteer, Internal Technical Assistance, Internal Field Assistance	American Association of Zoological Parks and Aquariums	American Association of Zoological Parks and Aquariums, Non-governmental organizations, Puerto Rico Department of Natural Resources, U.S. Fish and Wildlife Service, Office of Endangered Species	American Association of Zoological Parks and Aquariums, Puerto Rico Department of Natural Resources, U.S. Fish and Wildlife Service, Office of Endangered Species, Other	FY 2016	Prior to FY 1995
Plan	Recovery Plan Puerto Rican Crested Toad	F	4	Caribbean Ecological Services Field Office (787) 851-7297	Puerto Rican crested toad	Peltophryne lemur	Threatened	2C	Amphibians	6	Determine the extent of predation and competition by other species	2	Ongoing Current	Presently, the species is predated by marine toads, bullfrogs, moongoses, blue heron, among others. However, the extent of predation is unknown.	Puerto Rican crested toad (Peltophryne lemur)	Research: Dietary Studies, Research: Habitat Status, Research: Predation, Research: Disease	Volunteer, Graduate Student, Species Expert, Internal Field Assistance, Internal Administrative	American Association of Zoological Parks and Aquariums	American Association of Zoological Parks and Aquariums, Universities, Non-governmental organizations, Puerto Rico Department of Natural Resources, U.S. Fish and Wildlife Service, Office of Endangered Species	American Association of Zoological Parks and Aquariums, Puerto Rico Department of Natural Resources, U.S. Fish and Wildlife Service, Office of Endangered Species	FY 2016	Prior to FY 1995
Plan	Recovery Plan Puerto Rican Crested Toad	F	4	Caribbean Ecological Services Field Office (787) 851-7297	Puerto Rican crested toad	Peltophryne lemur	Threatened	2C	Amphibians	7	Complete establishment of and maintain captive populations	2	Ongoing Current	Currently (2016), over 950 PRCT are maintained in captivity in 31 zoos facilities. AZA has been following the guidance published in The Husbandry Manual for the Puerto Rican Crested Toad (Lentini 2007) that describe protocols on specific areas, such as daily sanitation, feeding and nutrition, and physical examination to maintain captive PRCTs in good health condition. At today, the PRCT captive b…	Puerto Rican crested toad (Peltophryne lemur)	Management: Propagation, Management: Reintroduction, Research: Propagation, Research: Reintroduction	Internal Administrative, Contract, Species Expert, Volunteer	American Association of Zoological Parks and Aquariums	American Association of Zoological Parks and Aquariums, Puerto Rico Department of Natural Resources, U.S. Fish and Wildlife Service, Office of Endangered Species	American Association of Zoological Parks and Aquariums, Puerto Rico Department of Natural Resources, U.S. Fish and Wildlife Service, Office of Endangered Species	FY 2016	Prior to FY 1995
Plan	Recovery Plan Puerto Rican Crested Toad	F	4	Caribbean Ecological Services Field Office (787) 851-7297	Puerto Rican crested toad	Peltophryne lemur	Threatened	2C	Amphibians	8	Develop captive propagation program in Puerto Rico	2	Not Started		Puerto Rican crested toad (Peltophryne lemur)	Management: Captive Standards and Veterinary Care, Management: Propagation	Internal Administrative, Species Expert, Volunteer	American Association of Zoological Parks and Aquariums	American Association of Zoological Parks and Aquariums, Puerto Rico Department of Natural Resources, U.S. Fish and Wildlife Service, Office of Endangered Species	American Association of Zoological Parks and Aquariums, Puerto Rico Department of Natural Resources, U.S. Fish and Wildlife Service, Office of Endangered Species
Plan	Recovery Plan Puerto Rican Crested Toad	F	4	Caribbean Ecological Services Field Office (787) 851-7297	Puerto Rican crested toad	Peltophryne lemur	Threatened	2C	Amphibians	9	Continue or initiate captive propagation research	2	Ongoing Current	Routine health checks are performed on captive toads throughout the year (i.e., fecal, blood, chytrid, ranavirus, etc.), or as needed at individual institutions and adult toads are screened prior to breeding events for release of offspring to the wild. This information is used to determine cause of death, nutrition needs (e.g. Vitamin A deficiency) and overall health status of the captive populat…	Puerto Rican crested toad (Peltophryne lemur)	Management: Captive Standards and Veterinary Care, Research, Research: Habitat Requirements, Research: Management Techniques, Research: Propagation	Internal Administrative, Contract, Species Expert, Volunteer	American Association of Zoological Parks and Aquariums	American Association of Zoological Parks and Aquariums, Universities, Puerto Rico Department of Natural Resources, USFWS Regional Office 4, Zoological Park	American Association of Zoological Parks and Aquariums, Puerto Rico Department of Natural Resources, U.S. Fish and Wildlife Service, Office of Endangered Species, Other	FY 2016	Prior to FY 1995
Plan	Red Wolf Recovery/Species Survival Plan	RF(2)	4	Assistant Regional Director-Ecological Services (404) 679-7097	Red wolf	Canis rufus	Endangered	5C	Mammals	1	Coordinate and manage the red wolf recovery program	1	Ongoing Current	Red Wolf Recovery Program consists of a field effort which manages red wolf wild population(s), an island propagation effort (family group of red wolves grows wild on an island), and captive breeding program at 30 to 40 facilities across the USA, and overall planning, recovery, administrative and regulatory functions.	Red wolf (Canis rufus)	Acquisition: General, Acquisition: Easement, Acquisition: Management Agreement	Volunteer, Graduate Student, Species Expert, Contract, Internal Technical Assistance, Internal Field Assistance, Internal Administrative	American Association of Zoological Parks and Aquariums	American Association of Zoological Parks and Aquariums, National Park Service, U.S. Forest Service, The Nature Conservancy, Point Defiance Zoo, Tacoma, Washington , USFWS Regional Office 4 - Atlanta, U.S. Fish and Wildlife enhancement	U.S. Fish and Wildlife Service		Prior to FY 1995
Plan	Red Wolf Recovery/Species Survival Plan	RF(2)	4	Assistant Regional Director-Ecological Services (404) 679-7097	Red wolf	Canis rufus	Endangered	5C	Mammals	6.1	Expand captive breeding capability	1	Ongoing Current	FWS contract.	Red wolf (Canis rufus)	Acquisition: General, Acquisition: Management Agreement	Volunteer, Graduate Student, Species Expert, Contract, Internal Technical Assistance, Internal Field Assistance, Internal Administrative	Point Defiance Zoo	Point Defiance Zoo, Tacoma, Washington , USFWS Regional Office 4 - Atlanta, U.S. Fish and Wildlife enhancement	U.S. Fish and Wildlife Service		Prior to FY 1995
Plan	Red Wolf Recovery/Species Survival Plan	RF(2)	4	Assistant Regional Director-Ecological Services (404) 679-7097	Red wolf	Canis rufus	Endangered	5C	Mammals	6.2	Implement breeding program with AAZPA	2	Ongoing Current		Red wolf (Canis rufus)	Acquisition: General, Acquisition: Management Agreement	Volunteer, Graduate Student, Species Expert, Contract, Internal Technical Assistance, Internal Field Assistance, Internal Administrative	Point Defiance Zoo	Point Defiance Zoo, Tacoma, Washington , USFWS Regional Office 4 - Atlanta, U.S. Fish and Wildlife enhancement	U.S. Fish and Wildlife Service		Prior to FY 1995
Plan	Red Wolf Recovery/Species Survival Plan	RF(2)	4	Assistant Regional Director-Ecological Services (404) 679-7097	Red wolf	Canis rufus	Endangered	5C	Mammals	6.3	Fund red wolf genetic investigation	3	Ongoing Current		Red wolf (Canis rufus)	Acquisition: General, Acquisition: Management Agreement	Internal Field Assistance, Internal Administrative, Volunteer, Graduate Student, Species Expert, Contract, Internal Technical Assistance	Point Defiance Zoo	Point Defiance Zoo, Tacoma, Washington , USFWS Regional Office 4 - Atlanta, U.S. Fish and Wildlife enhancement	U.S. Fish and Wildlife Service		Prior to FY 1995
Plan	Red Wolf Recovery/Species Survival Plan	RF(2)	4	Assistant Regional Director-Ecological Services (404) 679-7097	Red wolf	Canis rufus	Endangered	5C	Mammals	7.1	Develop protocols for sperm and embryo banking	3	Ongoing Current	FWS contract.	Red wolf (Canis rufus)	Acquisition: General, Acquisition: Management Agreement	Volunteer, Graduate Student, Species Expert, Contract, Internal Technical Assistance, Internal Field Assistance, Internal Administrative	Point Defiance Zoo	Point Defiance Zoo, Tacoma, Washington , USFWS Regional Office 4 - Atlanta, U.S. Fish and Wildlife enhancement	U.S. Fish and Wildlife Service		Prior to FY 1995
Plan	Red Wolf Recovery/Species Survival Plan	RF(2)	4	Assistant Regional Director-Ecological Services (404) 679-7097	Red wolf	Canis rufus	Endangered	5C	Mammals	7.2	Contract cryogenic facility for preservation of genetic materials	3	Ongoing Current	FWS contract.	Red wolf (Canis rufus)	Acquisition: General, Acquisition: Management Agreement	Volunteer, Graduate Student, Species Expert, Contract, Internal Technical Assistance, Internal Field Assistance, Internal Administrative	Point Defiance Zoo	Point Defiance Zoo, Tacoma, Washington , USFWS Regional Office 4 - Atlanta, U.S. Fish and Wildlife enhancement	U.S. Fish and Wildlife Service		Prior to FY 1995
Plan	Revised Hawaiian Forest Birds Recovery Plan	RF(1)	1	Pacific Islands Fish and Wildlife Office (808) 792-9400	akiapolaau	Hemignathus wilsoni	Endangered	2	Birds	2.5.2.3	Establish disease monitoring protocols for captive native birds to assess presence of avian disease in captive held populations and risk of transfer of disease strains between avian captive holding facilities	2	Ongoing Current		akiapolaau (Hemignathus wilsoni), Akikiki (Oreomystis bairdi), Crested honeycreeper (Palmeria dolei), Hawaii akepa (Loxops coccineus), Hawaii creeper (Oreomystis mana), Kauai akialoa (honeycreeper) (Akialoa stejnegeri), Kauai nukupuu (Hemignathus hanapepe), Kauai `o`o (honeyeater) (Moho braccatus), Large Kauai (=kamao) Thrush (Myadestes myadestinus), Maui parrotbill (honeycreeper) (Pseudonestor x…	Work type not yet selected	Labor type not yet selected	San Diego Zoological Society	San Diego Zoological Society, Division of Forestry and Wildlife, Hawaii Department of Land and Natural Resources, Avian Disease Working Group, U.S. Fish and Wildlife Service, U.S. Geological Survey	Other		Prior to FY 1995
Plan	Revised Hawaiian Forest Birds Recovery Plan	RF(1)	1	Pacific Islands Fish and Wildlife Office (808) 792-9400	akiapolaau	Hemignathus wilsoni	Endangered	2	Birds	2.5.2.3.1	Develop a list of diseases of concern for which captive birds should be routinely tested before they can be transferred between avian captive holding facilities	2	Ongoing Current		akiapolaau (Hemignathus wilsoni), Akikiki (Oreomystis bairdi), Crested honeycreeper (Palmeria dolei), Hawaii akepa (Loxops coccineus), Hawaii creeper (Oreomystis mana), Kauai akialoa (honeycreeper) (Akialoa stejnegeri), Kauai nukupuu (Hemignathus hanapepe), Kauai `o`o (honeyeater) (Moho braccatus), Large Kauai (=kamao) Thrush (Myadestes myadestinus), Maui parrotbill (honeycreeper) (Pseudonestor x…	Work type not yet selected	Labor type not yet selected	San Diego Zoological Society	San Diego Zoological Society, Division of Forestry and Wildlife, Hawaii Department of Land and Natural Resources, Avian Disease Working Group, U.S. Fish and Wildlife Service, U.S. Geological Survey	Other		FY 2006
Plan	Revised Hawaiian Forest Birds Recovery Plan	RF(1)	1	Pacific Islands Fish and Wildlife Office (808) 792-9400	akiapolaau	Hemignathus wilsoni	Endangered	2	Birds	3	Develop captive propagation, translocation and related recovery strategies	1	Ongoing Current	Annual and total costs for captive propagation program, which would implement all related recovery strategies.	akiapolaau (Hemignathus wilsoni), Akikiki (Oreomystis bairdi), Crested honeycreeper (Palmeria dolei), Hawaii akepa (Loxops coccineus), Hawaii creeper (Oreomystis mana), Kauai akialoa (honeycreeper) (Akialoa stejnegeri), Kauai nukupuu (Hemignathus hanapepe), Kauai `o`o (honeyeater) (Moho braccatus), Large Kauai (=kamao) Thrush (Myadestes myadestinus), Maui parrotbill (honeycreeper) (Pseudonestor x…	Work type not yet selected	Labor type not yet selected	San Diego Zoological Society	San Diego Zoological Society, Division of Forestry and Wildlife, Hawaii Department of Land and Natural Resources, Hawaii Forest Bird Recovery Team, U.S. Fish and Wildlife Service, U.S. Geological Survey	U.S. Fish and Wildlife Service		Prior to FY 1995
Plan	Revised Hawaiian Forest Birds Recovery Plan	RF(1)	1	Pacific Islands Fish and Wildlife Office (808) 792-9400	akiapolaau	Hemignathus wilsoni	Endangered	2	Birds	3.1	If egg collections fail, develop methods by which to bring nestling birds, juveniles, and/or adults into captivity with concomitant quarantine procedures	2	Ongoing Current	action number 3.10	akiapolaau (Hemignathus wilsoni), Akikiki (Oreomystis bairdi), Crested honeycreeper (Palmeria dolei), Hawaii akepa (Loxops coccineus), Hawaii creeper (Oreomystis mana), Kauai akialoa (honeycreeper) (Akialoa stejnegeri), Kauai nukupuu (Hemignathus hanapepe), Kauai `o`o (honeyeater) (Moho braccatus), Large Kauai (=kamao) Thrush (Myadestes myadestinus), Maui parrotbill (honeycreeper) (Pseudonestor x…	Work type not yet selected	Labor type not yet selected	San Diego Zoological Society	San Diego Zoological Society, Division of Forestry and Wildlife, Hawaii Department of Land and Natural Resources, U.S. Fish and Wildlife Service, U.S. Geological Survey	U.S. Fish and Wildlife Service		FY 2000 - FY 2004
Plan	Revised Hawaiian Forest Birds Recovery Plan	RF(1)	1	Pacific Islands Fish and Wildlife Office (808) 792-9400	akiapolaau	Hemignathus wilsoni	Endangered	2	Birds	3.1	Periodically evaluate and identify the target species that will require captive propagation for recovery and the appropriate strategy to be used	1	Ongoing Current		akiapolaau (Hemignathus wilsoni), Akikiki (Oreomystis bairdi), Crested honeycreeper (Palmeria dolei), Hawaii akepa (Loxops coccineus), Hawaii creeper (Oreomystis mana), Kauai akialoa (honeycreeper) (Akialoa stejnegeri), Kauai nukupuu (Hemignathus hanapepe), Kauai `o`o (honeyeater) (Moho braccatus), Large Kauai (=kamao) Thrush (Myadestes myadestinus), Maui parrotbill (honeycreeper) (Pseudonestor x…	Work type not yet selected	Labor type not yet selected	San Diego Zoological Society	San Diego Zoological Society, Division of Forestry and Wildlife, Hawaii Department of Land and Natural Resources, Hawaii Forest Bird Recovery Team, U.S. Fish and Wildlife Service, U.S. Geological Survey	U.S. Fish and Wildlife Service		FY 2000 - FY 2004
Plan	Revised Hawaiian Forest Birds Recovery Plan	RF(1)	1	Pacific Islands Fish and Wildlife Office (808) 792-9400	akiapolaau	Hemignathus wilsoni	Endangered	2	Birds	3.11.2	Establish a cryogenic cell culture of germplasm of the endangered Hawaiian avifauna at two partner institutions willing to hold the cell line in perpetuity: Obtain and hold cryogenic germplasm for all other endangered forest birds	2	Ongoing Current		akiapolaau (Hemignathus wilsoni), Crested honeycreeper (Palmeria dolei), Hawaii akepa (Loxops coccineus), Hawaii creeper (Oreomystis mana), Maui parrotbill (honeycreeper) (Pseudonestor xanthophrys), Oahu elepaio (Chasiempis ibidis), Palila (honeycreeper) (Loxioides bailleui)	Work type not yet selected	Labor type not yet selected	San Diego Zoological Society	San Diego Zoological Society, Division of Forestry and Wildlife, Hawaii Department of Land and Natural Resources, Avian Disease Working Group, Veterinary Consortium (state/federal/private clinicians) [Hawaiian forest birds], U.S. Fish and Wildlife Service, U.S. Geological Survey	U.S. Fish and Wildlife Service		FY 2000 - FY 2004
Plan	Revised Hawaiian Forest Birds Recovery Plan	RF(1)	1	Pacific Islands Fish and Wildlife Office (808) 792-9400	akiapolaau	Hemignathus wilsoni	Endangered	2	Birds	3.12.1	Evaluate the Honolulu Zoo or other qualified institutions as repositories for those endangered species and/or individuals that are not contributing to the captive propagation program	2	Ongoing Current		akiapolaau (Hemignathus wilsoni), Akikiki (Oreomystis bairdi), Crested honeycreeper (Palmeria dolei), Hawaii akepa (Loxops coccineus), Hawaii creeper (Oreomystis mana), Kauai akialoa (honeycreeper) (Akialoa stejnegeri), Kauai nukupuu (Hemignathus hanapepe), Kauai `o`o (honeyeater) (Moho braccatus), Large Kauai (=kamao) Thrush (Myadestes myadestinus), Maui parrotbill (honeycreeper) (Pseudonestor x…	Work type not yet selected	Labor type not yet selected	San Diego Zoological Society	San Diego Zoological Society, Honolulu Zoo, Division of Forestry and Wildlife, Hawaii Department of Land and Natural Resources, Veterinary Consortium (state/federal/private clinicians) [Hawaiian forest birds], U.S. Fish and Wildlife Service	U.S. Fish and Wildlife Service		FY 2000 - FY 2004
Plan	Revised Hawaiian Forest Birds Recovery Plan	RF(1)	1	Pacific Islands Fish and Wildlife Office (808) 792-9400	akiapolaau	Hemignathus wilsoni	Endangered	2	Birds	3.2	Develop captive propagation programs for target species, including both endangered and surrogate species	1	Ongoing Current		akiapolaau (Hemignathus wilsoni), Akikiki (Oreomystis bairdi), Crested honeycreeper (Palmeria dolei), Hawaii akepa (Loxops coccineus), Hawaii creeper (Oreomystis mana), Kauai akialoa (honeycreeper) (Akialoa stejnegeri), Kauai nukupuu (Hemignathus hanapepe), Kauai `o`o (honeyeater) (Moho braccatus), Large Kauai (=kamao) Thrush (Myadestes myadestinus), Maui parrotbill (honeycreeper) (Pseudonestor x…	Work type not yet selected	Labor type not yet selected	San Diego Zoological Society	San Diego Zoological Society, Division of Forestry and Wildlife, Hawaii Department of Land and Natural Resources, Hawaii Forest Bird Recovery Team, U.S. Fish and Wildlife Service, U.S. Geological Survey	U.S. Fish and Wildlife Service		Prior to FY 1995
Plan	Revised Hawaiian Forest Birds Recovery Plan	RF(1)	1	Pacific Islands Fish and Wildlife Office (808) 792-9400	akiapolaau	Hemignathus wilsoni	Endangered	2	Birds	3.2.4	Collect eggs for incubation and captive rearing to establish a captive breeding flock whose progeny will be used for reintroduction into managed habitat	2	Ongoing Current	`Akiapola`au.	akiapolaau (Hemignathus wilsoni)	Work type not yet selected	Labor type not yet selected	San Diego Zoological Society	San Diego Zoological Society, Division of Forestry and Wildlife, Hawaii Department of Land and Natural Resources, Hawaii Forest Bird Recovery Team, U.S. Fish and Wildlife Service, U.S. Geological Survey	U.S. Fish and Wildlife Service		FY 2000 - FY 2004
Plan	Revised Hawaiian Forest Birds Recovery Plan	RF(1)	1	Pacific Islands Fish and Wildlife Office (808) 792-9400	akiapolaau	Hemignathus wilsoni	Endangered	2	Birds	3.3.4	Develop methods of evaluating, selecting, and preparing sites for release of endangered birds to ensure long-term persistence of `akiapola`au reintroduced to South Kona, Kapapala/Ka`Ã½, and upland forests of Mauna Kea	2	Ongoing Current	`Akiapola`au.	akiapolaau (Hemignathus wilsoni)	Work type not yet selected	Labor type not yet selected	San Diego Zoological Society	San Diego Zoological Society, Division of Forestry and Wildlife, Hawaii Department of Land and Natural Resources, Hawaii Forest Bird Recovery Team, U.S. Fish and Wildlife Service, U.S. Geological Survey	U.S. Fish and Wildlife Service		FY 2000 - FY 2004
Plan	Revised Hawaiian Forest Birds Recovery Plan	RF(1)	1	Pacific Islands Fish and Wildlife Office (808) 792-9400	akiapolaau	Hemignathus wilsoni	Endangered	2	Birds	3.4	Acquire funding to build additional facilities to maintain, propagate, incubate and rear endangered species and if necessary, surrogate species	1	Ongoing Current		akiapolaau (Hemignathus wilsoni), Akikiki (Oreomystis bairdi), Bishop's `o`o (Moho bishopi), Crested honeycreeper (Palmeria dolei), Hawaii akepa (Loxops coccineus), Hawaii creeper (Oreomystis mana), Kauai akialoa (honeycreeper) (Akialoa stejnegeri), Kauai `o`o (honeyeater) (Moho braccatus), Large Kauai (=kamao) Thrush (Myadestes myadestinus), Maui akepa (Loxops ochraceus), Maui parrotbill (honeyc…	Work type not yet selected	Labor type not yet selected	San Diego Zoological Society	San Diego Zoological Society, Division of Forestry and Wildlife, Hawaii Department of Land and Natural Resources, Hawaii Forest Bird Recovery Team, U.S. Fish and Wildlife Service, Private Sector	Other		FY 2000 - FY 2004
Plan	Revised Hawaiian Forest Birds Recovery Plan	RF(1)	1	Pacific Islands Fish and Wildlife Office (808) 792-9400	akiapolaau	Hemignathus wilsoni	Endangered	2	Birds	3.6.1	Develop and refine techniques for the release of captive-reared birds into managed habitat: Monitor dispersal, survival, and mortality of released birds to refine propagation and release techniques	1	Ongoing Current		akiapolaau (Hemignathus wilsoni), Akikiki (Oreomystis bairdi), Crested honeycreeper (Palmeria dolei), Hawaii akepa (Loxops coccineus), Hawaii creeper (Oreomystis mana), Kauai akialoa (honeycreeper) (Akialoa stejnegeri), Kauai nukupuu (Hemignathus hanapepe), Kauai `o`o (honeyeater) (Moho braccatus), Large Kauai (=kamao) Thrush (Myadestes myadestinus), Maui parrotbill (honeycreeper) (Pseudonestor x…	Work type not yet selected	Labor type not yet selected	San Diego Zoological Society	San Diego Zoological Society, Division of Forestry and Wildlife, Hawaii Department of Land and Natural Resources, U.S. Fish and Wildlife Service, U.S. Geological Survey	U.S. Fish and Wildlife Service		FY 1995 - FY 1999
Plan	Revised Hawaiian Forest Birds Recovery Plan	RF(1)	1	Pacific Islands Fish and Wildlife Office (808) 792-9400	akiapolaau	Hemignathus wilsoni	Endangered	2	Birds	3.6.2	Develop and refine techniques for the release of captive-reared birds into managed habitat: Develop and refine release (hacking) procedures	2	Ongoing Current		akiapolaau (Hemignathus wilsoni), Akikiki (Oreomystis bairdi), Crested honeycreeper (Palmeria dolei), Hawaii akepa (Loxops coccineus), Hawaii creeper (Oreomystis mana), Kauai akialoa (honeycreeper) (Akialoa stejnegeri), Kauai nukupuu (Hemignathus hanapepe), Kauai `o`o (honeyeater) (Moho braccatus), Large Kauai (=kamao) Thrush (Myadestes myadestinus), Maui parrotbill (honeycreeper) (Pseudonestor x…	Work type not yet selected	Labor type not yet selected	San Diego Zoological Society	San Diego Zoological Society, Division of Forestry and Wildlife, Hawaii Department of Land and Natural Resources, U.S. Fish and Wildlife Service, U.S. Geological Survey	Other		Prior to FY 1995
Plan	Revised Hawaiian Forest Birds Recovery Plan	RF(1)	1	Pacific Islands Fish and Wildlife Office (808) 792-9400	akiapolaau	Hemignathus wilsoni	Endangered	2	Birds	3.7	For each of the species identified as candidates for captive propagation, it is important to establish demographic goals for captive propagation program, i.e. how many birds to produce using which demographic strategy over what period of time and released into how many sites	2	Ongoing Current		akiapolaau (Hemignathus wilsoni), Akikiki (Oreomystis bairdi), Crested honeycreeper (Palmeria dolei), Hawaii akepa (Loxops coccineus), Hawaii creeper (Oreomystis mana), Kauai akialoa (honeycreeper) (Akialoa stejnegeri), Kauai nukupuu (Hemignathus hanapepe), Kauai `o`o (honeyeater) (Moho braccatus), Large Kauai (=kamao) Thrush (Myadestes myadestinus), Maui parrotbill (honeycreeper) (Pseudonestor x…	Work type not yet selected	Labor type not yet selected	San Diego Zoological Society	San Diego Zoological Society, Division of Forestry and Wildlife, Hawaii Department of Land and Natural Resources, U.S. Fish and Wildlife Service, U.S. Geological Survey	U.S. Fish and Wildlife Service		FY 1995 - FY 1999
Plan	Revised Hawaiian Forest Birds Recovery Plan	RF(1)	1	Pacific Islands Fish and Wildlife Office (808) 792-9400	akiapolaau	Hemignathus wilsoni	Endangered	2	Birds	3.8	Develop species specific reintroduction guidelines based on risk assessments that consider the behavioral, disease, demographic and genetic needs of the species	2	Ongoing Current		akiapolaau (Hemignathus wilsoni), Akikiki (Oreomystis bairdi), Crested honeycreeper (Palmeria dolei), Hawaii akepa (Loxops coccineus), Hawaii creeper (Oreomystis mana), Kauai akialoa (honeycreeper) (Akialoa stejnegeri), Kauai nukupuu (Hemignathus hanapepe), Kauai `o`o (honeyeater) (Moho braccatus), Large Kauai (=kamao) Thrush (Myadestes myadestinus), Maui parrotbill (honeycreeper) (Pseudonestor x…	Work type not yet selected	Labor type not yet selected	San Diego Zoological Society	San Diego Zoological Society, Division of Forestry and Wildlife, Hawaii Department of Land and Natural Resources, U.S. Fish and Wildlife Service, U.S. Geological Survey	U.S. Fish and Wildlife Service		FY 1995 - FY 1999
Plan	Revised Hawaiian Forest Birds Recovery Plan	RF(1)	1	Pacific Islands Fish and Wildlife Office (808) 792-9400	akiapolaau	Hemignathus wilsoni	Endangered	2	Birds	3.9	Provide biological material from captive held birds to an agreed holding location or locations determined on a species by species basis	2	Ongoing Current		akiapolaau (Hemignathus wilsoni), Akikiki (Oreomystis bairdi), Crested honeycreeper (Palmeria dolei), Hawaii akepa (Loxops coccineus), Hawaii creeper (Oreomystis mana), Kauai akialoa (honeycreeper) (Akialoa stejnegeri), Kauai nukupuu (Hemignathus hanapepe), Kauai `o`o (honeyeater) (Moho braccatus), Large Kauai (=kamao) Thrush (Myadestes myadestinus), Maui parrotbill (honeycreeper) (Pseudonestor x…	Work type not yet selected	Labor type not yet selected	San Diego Zoological Society	San Diego Zoological Society, Division of Forestry and Wildlife, Hawaii Department of Land and Natural Resources, U.S. Fish and Wildlife Service, U.S. Geological Survey	Other		FY 1995 - FY 1999
Plan	Revised Hawaiian Forest Birds Recovery Plan	RF(1)	1	Pacific Islands Fish and Wildlife Office (808) 792-9400	akiapolaau	Hemignathus wilsoni	Endangered	2	Birds	4.6.2.1	Develop a comprehensive library of microsatellite loci	2	Ongoing Current		akiapolaau (Hemignathus wilsoni), Akikiki (Oreomystis bairdi), Crested honeycreeper (Palmeria dolei), Hawaii akepa (Loxops coccineus), Hawaii creeper (Oreomystis mana), Kauai akialoa (honeycreeper) (Akialoa stejnegeri), Kauai nukupuu (Hemignathus hanapepe), Kauai `o`o (honeyeater) (Moho braccatus), Large Kauai (=kamao) Thrush (Myadestes myadestinus), Maui parrotbill (honeycreeper) (Pseudonestor x…	Work type not yet selected	Labor type not yet selected	San Diego Zoological Society	San Diego Zoological Society, University of Hawaii, Research Institutions, Division of Forestry and Wildlife, Hawaii Department of Land and Natural Resources, U.S. Fish and Wildlife Service, U.S. Geological Survey	Other		FY 1995 - FY 1999
Plan	Revised Hawaiian Forest Birds Recovery Plan	RF(1)	1	Pacific Islands Fish and Wildlife Office (808) 792-9400	akiapolaau	Hemignathus wilsoni	Endangered	2	Birds	4.8.3	Conduct research on the feasibility of vaccines for avian pox and malaria, methods for their delivery, and possible effects on host-parasite coevolutionary adaptations	2	Ongoing Current		akiapolaau (Hemignathus wilsoni), Akikiki (Oreomystis bairdi), Crested honeycreeper (Palmeria dolei), Hawaii akepa (Loxops coccineus), Hawaii creeper (Oreomystis mana), Kauai akialoa (honeycreeper) (Akialoa stejnegeri), Kauai nukupuu (Hemignathus hanapepe), Kauai `o`o (honeyeater) (Moho braccatus), Large Kauai (=kamao) Thrush (Myadestes myadestinus), Maui parrotbill (honeycreeper) (Pseudonestor x…	Work type not yet selected	Labor type not yet selected	San Diego Zoological Society	San Diego Zoological Society, University of Hawaii, Research Institutions, Division of Forestry and Wildlife, Hawaii Department of Land and Natural Resources, U.S. Fish and Wildlife Service, U.S. Geological Survey	Other		FY 2000 - FY 2004
Plan	Revised Hawaiian Forest Birds Recovery Plan	RF(1)	1	Pacific Islands Fish and Wildlife Office (808) 792-9400	akiapolaau	Hemignathus wilsoni	Endangered	2	Birds	6.1.3.3	Expand visitor awareness with development of visitor centers, displays and facilities, and public services interpretive programs: O`ahu, Honolulu Zoo	2	Ongoing Current		akiapolaau (Hemignathus wilsoni), Akikiki (Oreomystis bairdi), Crested honeycreeper (Palmeria dolei), Hawaii akepa (Loxops coccineus), Hawaii creeper (Oreomystis mana), Kauai akialoa (honeycreeper) (Akialoa stejnegeri), Kauai nukupuu (Hemignathus hanapepe), Kauai `o`o (honeyeater) (Moho braccatus), Large Kauai (=kamao) Thrush (Myadestes myadestinus), Maui parrotbill (honeycreeper) (Pseudonestor x…	Work type not yet selected	Labor type not yet selected	Honolulu Zoo	Honolulu Zoo	Other		FY 2000 - FY 2004
Plan	Revised Hawaiian Forest Birds Recovery Plan	RF(1)	1	Pacific Islands Fish and Wildlife Office (808) 792-9400	Akikiki	Oreomystis bairdi	Endangered	2	Birds	2.5.2.3	Establish disease monitoring protocols for captive native birds to assess presence of avian disease in captive held populations and risk of transfer of disease strains between avian captive holding facilities	2	Ongoing Current		akiapolaau (Hemignathus wilsoni), Akikiki (Oreomystis bairdi), Crested honeycreeper (Palmeria dolei), Hawaii akepa (Loxops coccineus), Hawaii creeper (Oreomystis mana), Kauai akialoa (honeycreeper) (Akialoa stejnegeri), Kauai nukupuu (Hemignathus hanapepe), Kauai `o`o (honeyeater) (Moho braccatus), Large Kauai (=kamao) Thrush (Myadestes myadestinus), Maui parrotbill (honeycreeper) (Pseudonestor x…	Work type not yet selected	Labor type not yet selected	San Diego Zoological Society	San Diego Zoological Society, Division of Forestry and Wildlife, Hawaii Department of Land and Natural Resources, Avian Disease Working Group, U.S. Fish and Wildlife Service, U.S. Geological Survey	Other		Prior to FY 1995
Plan	Revised Hawaiian Forest Birds Recovery Plan	RF(1)	1	Pacific Islands Fish and Wildlife Office (808) 792-9400	Akikiki	Oreomystis bairdi	Endangered	2	Birds	2.5.2.3.1	Develop a list of diseases of concern for which captive birds should be routinely tested before they can be transferred between avian captive holding facilities	2	Ongoing Current		akiapolaau (Hemignathus wilsoni), Akikiki (Oreomystis bairdi), Crested honeycreeper (Palmeria dolei), Hawaii akepa (Loxops coccineus), Hawaii creeper (Oreomystis mana), Kauai akialoa (honeycreeper) (Akialoa stejnegeri), Kauai nukupuu (Hemignathus hanapepe), Kauai `o`o (honeyeater) (Moho braccatus), Large Kauai (=kamao) Thrush (Myadestes myadestinus), Maui parrotbill (honeycreeper) (Pseudonestor x…	Work type not yet selected	Labor type not yet selected	San Diego Zoological Society	San Diego Zoological Society, Division of Forestry and Wildlife, Hawaii Department of Land and Natural Resources, Avian Disease Working Group, U.S. Fish and Wildlife Service, U.S. Geological Survey	Other		FY 2006
Plan	Revised Hawaiian Forest Birds Recovery Plan	RF(1)	1	Pacific Islands Fish and Wildlife Office (808) 792-9400	Akikiki	Oreomystis bairdi	Endangered	2	Birds	3	Develop captive propagation, translocation and related recovery strategies	1	Ongoing Current	Annual and total costs for captive propagation program, which would implement all related recovery strategies.	akiapolaau (Hemignathus wilsoni), Akikiki (Oreomystis bairdi), Crested honeycreeper (Palmeria dolei), Hawaii akepa (Loxops coccineus), Hawaii creeper (Oreomystis mana), Kauai akialoa (honeycreeper) (Akialoa stejnegeri), Kauai nukupuu (Hemignathus hanapepe), Kauai `o`o (honeyeater) (Moho braccatus), Large Kauai (=kamao) Thrush (Myadestes myadestinus), Maui parrotbill (honeycreeper) (Pseudonestor x…	Work type not yet selected	Labor type not yet selected	San Diego Zoological Society	San Diego Zoological Society, Division of Forestry and Wildlife, Hawaii Department of Land and Natural Resources, Hawaii Forest Bird Recovery Team, U.S. Fish and Wildlife Service, U.S. Geological Survey	U.S. Fish and Wildlife Service		Prior to FY 1995
Plan	Revised Hawaiian Forest Birds Recovery Plan	RF(1)	1	Pacific Islands Fish and Wildlife Office (808) 792-9400	Akikiki	Oreomystis bairdi	Endangered	2	Birds	3.1	If egg collections fail, develop methods by which to bring nestling birds, juveniles, and/or adults into captivity with concomitant quarantine procedures	2	Ongoing Current	action number 3.10	akiapolaau (Hemignathus wilsoni), Akikiki (Oreomystis bairdi), Crested honeycreeper (Palmeria dolei), Hawaii akepa (Loxops coccineus), Hawaii creeper (Oreomystis mana), Kauai akialoa (honeycreeper) (Akialoa stejnegeri), Kauai nukupuu (Hemignathus hanapepe), Kauai `o`o (honeyeater) (Moho braccatus), Large Kauai (=kamao) Thrush (Myadestes myadestinus), Maui parrotbill (honeycreeper) (Pseudonestor x…	Work type not yet selected	Labor type not yet selected	San Diego Zoological Society	San Diego Zoological Society, Division of Forestry and Wildlife, Hawaii Department of Land and Natural Resources, U.S. Fish and Wildlife Service, U.S. Geological Survey	U.S. Fish and Wildlife Service		FY 2000 - FY 2004
Plan	Revised Hawaiian Forest Birds Recovery Plan	RF(1)	1	Pacific Islands Fish and Wildlife Office (808) 792-9400	Akikiki	Oreomystis bairdi	Endangered	2	Birds	3.1	Periodically evaluate and identify the target species that will require captive propagation for recovery and the appropriate strategy to be used	1	Ongoing Current		akiapolaau (Hemignathus wilsoni), Akikiki (Oreomystis bairdi), Crested honeycreeper (Palmeria dolei), Hawaii akepa (Loxops coccineus), Hawaii creeper (Oreomystis mana), Kauai akialoa (honeycreeper) (Akialoa stejnegeri), Kauai nukupuu (Hemignathus hanapepe), Kauai `o`o (honeyeater) (Moho braccatus), Large Kauai (=kamao) Thrush (Myadestes myadestinus), Maui parrotbill (honeycreeper) (Pseudonestor x…	Work type not yet selected	Labor type not yet selected	San Diego Zoological Society	San Diego Zoological Society, Division of Forestry and Wildlife, Hawaii Department of Land and Natural Resources, Hawaii Forest Bird Recovery Team, U.S. Fish and Wildlife Service, U.S. Geological Survey	U.S. Fish and Wildlife Service		FY 2000 - FY 2004
Plan	Revised Hawaiian Forest Birds Recovery Plan	RF(1)	1	Pacific Islands Fish and Wildlife Office (808) 792-9400	Akikiki	Oreomystis bairdi	Endangered	2	Birds	3.12.1	Evaluate the Honolulu Zoo or other qualified institutions as repositories for those endangered species and/or individuals that are not contributing to the captive propagation program	2	Ongoing Current		akiapolaau (Hemignathus wilsoni), Akikiki (Oreomystis bairdi), Crested honeycreeper (Palmeria dolei), Hawaii akepa (Loxops coccineus), Hawaii creeper (Oreomystis mana), Kauai akialoa (honeycreeper) (Akialoa stejnegeri), Kauai nukupuu (Hemignathus hanapepe), Kauai `o`o (honeyeater) (Moho braccatus), Large Kauai (=kamao) Thrush (Myadestes myadestinus), Maui parrotbill (honeycreeper) (Pseudonestor x…	Work type not yet selected	Labor type not yet selected	San Diego Zoological Society	San Diego Zoological Society, Honolulu Zoo, Division of Forestry and Wildlife, Hawaii Department of Land and Natural Resources, Veterinary Consortium (state/federal/private clinicians) [Hawaiian forest birds], U.S. Fish and Wildlife Service	U.S. Fish and Wildlife Service		FY 2000 - FY 2004
Plan	Revised Hawaiian Forest Birds Recovery Plan	RF(1)	1	Pacific Islands Fish and Wildlife Office (808) 792-9400	Akikiki	Oreomystis bairdi	Endangered	2	Birds	3.2	Develop captive propagation programs for target species, including both endangered and surrogate species	1	Ongoing Current		akiapolaau (Hemignathus wilsoni), Akikiki (Oreomystis bairdi), Crested honeycreeper (Palmeria dolei), Hawaii akepa (Loxops coccineus), Hawaii creeper (Oreomystis mana), Kauai akialoa (honeycreeper) (Akialoa stejnegeri), Kauai nukupuu (Hemignathus hanapepe), Kauai `o`o (honeyeater) (Moho braccatus), Large Kauai (=kamao) Thrush (Myadestes myadestinus), Maui parrotbill (honeycreeper) (Pseudonestor x…	Work type not yet selected	Labor type not yet selected	San Diego Zoological Society	San Diego Zoological Society, Division of Forestry and Wildlife, Hawaii Department of Land and Natural Resources, Hawaii Forest Bird Recovery Team, U.S. Fish and Wildlife Service, U.S. Geological Survey	U.S. Fish and Wildlife Service		Prior to FY 1995
Plan	Revised Hawaiian Forest Birds Recovery Plan	RF(1)	1	Pacific Islands Fish and Wildlife Office (808) 792-9400	Akikiki	Oreomystis bairdi	Endangered	2	Birds	3.4	Acquire funding to build additional facilities to maintain, propagate, incubate and rear endangered species and if necessary, surrogate species	1	Ongoing Current		akiapolaau (Hemignathus wilsoni), Akikiki (Oreomystis bairdi), Bishop's `o`o (Moho bishopi), Crested honeycreeper (Palmeria dolei), Hawaii akepa (Loxops coccineus), Hawaii creeper (Oreomystis mana), Kauai akialoa (honeycreeper) (Akialoa stejnegeri), Kauai `o`o (honeyeater) (Moho braccatus), Large Kauai (=kamao) Thrush (Myadestes myadestinus), Maui akepa (Loxops ochraceus), Maui parrotbill (honeyc…	Work type not yet selected	Labor type not yet selected	San Diego Zoological Society	San Diego Zoological Society, Division of Forestry and Wildlife, Hawaii Department of Land and Natural Resources, Hawaii Forest Bird Recovery Team, U.S. Fish and Wildlife Service, Private Sector	Other		FY 2000 - FY 2004
Plan	Revised Hawaiian Forest Birds Recovery Plan	RF(1)	1	Pacific Islands Fish and Wildlife Office (808) 792-9400	Akikiki	Oreomystis bairdi	Endangered	2	Birds	3.6.1	Develop and refine techniques for the release of captive-reared birds into managed habitat: Monitor dispersal, survival, and mortality of released birds to refine propagation and release techniques	1	Ongoing Current		akiapolaau (Hemignathus wilsoni), Akikiki (Oreomystis bairdi), Crested honeycreeper (Palmeria dolei), Hawaii akepa (Loxops coccineus), Hawaii creeper (Oreomystis mana), Kauai akialoa (honeycreeper) (Akialoa stejnegeri), Kauai nukupuu (Hemignathus hanapepe), Kauai `o`o (honeyeater) (Moho braccatus), Large Kauai (=kamao) Thrush (Myadestes myadestinus), Maui parrotbill (honeycreeper) (Pseudonestor x…	Work type not yet selected	Labor type not yet selected	San Diego Zoological Society	San Diego Zoological Society, Division of Forestry and Wildlife, Hawaii Department of Land and Natural Resources, U.S. Fish and Wildlife Service, U.S. Geological Survey	U.S. Fish and Wildlife Service		FY 1995 - FY 1999
Plan	Revised Hawaiian Forest Birds Recovery Plan	RF(1)	1	Pacific Islands Fish and Wildlife Office (808) 792-9400	Akikiki	Oreomystis bairdi	Endangered	2	Birds	3.6.2	Develop and refine techniques for the release of captive-reared birds into managed habitat: Develop and refine release (hacking) procedures	2	Ongoing Current		akiapolaau (Hemignathus wilsoni), Akikiki (Oreomystis bairdi), Crested honeycreeper (Palmeria dolei), Hawaii akepa (Loxops coccineus), Hawaii creeper (Oreomystis mana), Kauai akialoa (honeycreeper) (Akialoa stejnegeri), Kauai nukupuu (Hemignathus hanapepe), Kauai `o`o (honeyeater) (Moho braccatus), Large Kauai (=kamao) Thrush (Myadestes myadestinus), Maui parrotbill (honeycreeper) (Pseudonestor x…	Work type not yet selected	Labor type not yet selected	San Diego Zoological Society	San Diego Zoological Society, Division of Forestry and Wildlife, Hawaii Department of Land and Natural Resources, U.S. Fish and Wildlife Service, U.S. Geological Survey	Other		Prior to FY 1995
Plan	Revised Hawaiian Forest Birds Recovery Plan	RF(1)	1	Pacific Islands Fish and Wildlife Office (808) 792-9400	Akikiki	Oreomystis bairdi	Endangered	2	Birds	3.7	For each of the species identified as candidates for captive propagation, it is important to establish demographic goals for captive propagation program, i.e. how many birds to produce using which demographic strategy over what period of time and released into how many sites	2	Ongoing Current		akiapolaau (Hemignathus wilsoni), Akikiki (Oreomystis bairdi), Crested honeycreeper (Palmeria dolei), Hawaii akepa (Loxops coccineus), Hawaii creeper (Oreomystis mana), Kauai akialoa (honeycreeper) (Akialoa stejnegeri), Kauai nukupuu (Hemignathus hanapepe), Kauai `o`o (honeyeater) (Moho braccatus), Large Kauai (=kamao) Thrush (Myadestes myadestinus), Maui parrotbill (honeycreeper) (Pseudonestor x…	Work type not yet selected	Labor type not yet selected	San Diego Zoological Society	San Diego Zoological Society, Division of Forestry and Wildlife, Hawaii Department of Land and Natural Resources, U.S. Fish and Wildlife Service, U.S. Geological Survey	U.S. Fish and Wildlife Service		FY 1995 - FY 1999
Plan	Revised Hawaiian Forest Birds Recovery Plan	RF(1)	1	Pacific Islands Fish and Wildlife Office (808) 792-9400	Akikiki	Oreomystis bairdi	Endangered	2	Birds	3.8	Develop species specific reintroduction guidelines based on risk assessments that consider the behavioral, disease, demographic and genetic needs of the species	2	Ongoing Current		akiapolaau (Hemignathus wilsoni), Akikiki (Oreomystis bairdi), Crested honeycreeper (Palmeria dolei), Hawaii akepa (Loxops coccineus), Hawaii creeper (Oreomystis mana), Kauai akialoa (honeycreeper) (Akialoa stejnegeri), Kauai nukupuu (Hemignathus hanapepe), Kauai `o`o (honeyeater) (Moho braccatus), Large Kauai (=kamao) Thrush (Myadestes myadestinus), Maui parrotbill (honeycreeper) (Pseudonestor x…	Work type not yet selected	Labor type not yet selected	San Diego Zoological Society	San Diego Zoological Society, Division of Forestry and Wildlife, Hawaii Department of Land and Natural Resources, U.S. Fish and Wildlife Service, U.S. Geological Survey	U.S. Fish and Wildlife Service		FY 1995 - FY 1999
Plan	Revised Hawaiian Forest Birds Recovery Plan	RF(1)	1	Pacific Islands Fish and Wildlife Office (808) 792-9400	Akikiki	Oreomystis bairdi	Endangered	2	Birds	3.9	Provide biological material from captive held birds to an agreed holding location or locations determined on a species by species basis	2	Ongoing Current		akiapolaau (Hemignathus wilsoni), Akikiki (Oreomystis bairdi), Crested honeycreeper (Palmeria dolei), Hawaii akepa (Loxops coccineus), Hawaii creeper (Oreomystis mana), Kauai akialoa (honeycreeper) (Akialoa stejnegeri), Kauai nukupuu (Hemignathus hanapepe), Kauai `o`o (honeyeater) (Moho braccatus), Large Kauai (=kamao) Thrush (Myadestes myadestinus), Maui parrotbill (honeycreeper) (Pseudonestor x…	Work type not yet selected	Labor type not yet selected	San Diego Zoological Society	San Diego Zoological Society, Division of Forestry and Wildlife, Hawaii Department of Land and Natural Resources, U.S. Fish and Wildlife Service, U.S. Geological Survey	Other		FY 1995 - FY 1999
Plan	Revised Hawaiian Forest Birds Recovery Plan	RF(1)	1	Pacific Islands Fish and Wildlife Office (808) 792-9400	Akikiki	Oreomystis bairdi	Endangered	2	Birds	4.6.2.1	Develop a comprehensive library of microsatellite loci	2	Ongoing Current		akiapolaau (Hemignathus wilsoni), Akikiki (Oreomystis bairdi), Crested honeycreeper (Palmeria dolei), Hawaii akepa (Loxops coccineus), Hawaii creeper (Oreomystis mana), Kauai akialoa (honeycreeper) (Akialoa stejnegeri), Kauai nukupuu (Hemignathus hanapepe), Kauai `o`o (honeyeater) (Moho braccatus), Large Kauai (=kamao) Thrush (Myadestes myadestinus), Maui parrotbill (honeycreeper) (Pseudonestor x…	Work type not yet selected	Labor type not yet selected	San Diego Zoological Society	San Diego Zoological Society, University of Hawaii, Research Institutions, Division of Forestry and Wildlife, Hawaii Department of Land and Natural Resources, U.S. Fish and Wildlife Service, U.S. Geological Survey	Other		FY 1995 - FY 1999
Plan	Revised Hawaiian Forest Birds Recovery Plan	RF(1)	1	Pacific Islands Fish and Wildlife Office (808) 792-9400	Akikiki	Oreomystis bairdi	Endangered	2	Birds	4.8.3	Conduct research on the feasibility of vaccines for avian pox and malaria, methods for their delivery, and possible effects on host-parasite coevolutionary adaptations	2	Ongoing Current		akiapolaau (Hemignathus wilsoni), Akikiki (Oreomystis bairdi), Crested honeycreeper (Palmeria dolei), Hawaii akepa (Loxops coccineus), Hawaii creeper (Oreomystis mana), Kauai akialoa (honeycreeper) (Akialoa stejnegeri), Kauai nukupuu (Hemignathus hanapepe), Kauai `o`o (honeyeater) (Moho braccatus), Large Kauai (=kamao) Thrush (Myadestes myadestinus), Maui parrotbill (honeycreeper) (Pseudonestor x…	Work type not yet selected	Labor type not yet selected	San Diego Zoological Society	San Diego Zoological Society, University of Hawaii, Research Institutions, Division of Forestry and Wildlife, Hawaii Department of Land and Natural Resources, U.S. Fish and Wildlife Service, U.S. Geological Survey	Other		FY 2000 - FY 2004
Plan	Revised Hawaiian Forest Birds Recovery Plan	RF(1)	1	Pacific Islands Fish and Wildlife Office (808) 792-9400	Akikiki	Oreomystis bairdi	Endangered	2	Birds	6.1.3.3	Expand visitor awareness with development of visitor centers, displays and facilities, and public services interpretive programs: O`ahu, Honolulu Zoo	2	Ongoing Current		akiapolaau (Hemignathus wilsoni), Akikiki (Oreomystis bairdi), Crested honeycreeper (Palmeria dolei), Hawaii akepa (Loxops coccineus), Hawaii creeper (Oreomystis mana), Kauai akialoa (honeycreeper) (Akialoa stejnegeri), Kauai nukupuu (Hemignathus hanapepe), Kauai `o`o (honeyeater) (Moho braccatus), Large Kauai (=kamao) Thrush (Myadestes myadestinus), Maui parrotbill (honeycreeper) (Pseudonestor x…	Work type not yet selected	Labor type not yet selected	Honolulu Zoo	Honolulu Zoo	Other		FY 2000 - FY 2004
Plan	Revised Hawaiian Forest Birds Recovery Plan	RF(1)	1	Pacific Islands Fish and Wildlife Office (808) 792-9400	Bishop's `o`o	Moho bishopi	Species of Concern		Birds	3.4	Acquire funding to build additional facilities to maintain, propagate, incubate and rear endangered species and if necessary, surrogate species	1	Ongoing Current		akiapolaau (Hemignathus wilsoni), Akikiki (Oreomystis bairdi), Bishop's `o`o (Moho bishopi), Crested honeycreeper (Palmeria dolei), Hawaii akepa (Loxops coccineus), Hawaii creeper (Oreomystis mana), Kauai akialoa (honeycreeper) (Akialoa stejnegeri), Kauai `o`o (honeyeater) (Moho braccatus), Large Kauai (=kamao) Thrush (Myadestes myadestinus), Maui akepa (Loxops ochraceus), Maui parrotbill (honeyc…	Work type not yet selected	Labor type not yet selected	San Diego Zoological Society	San Diego Zoological Society, Division of Forestry and Wildlife, Hawaii Department of Land and Natural Resources, Hawaii Forest Bird Recovery Team, U.S. Fish and Wildlife Service, Private Sector	Other		FY 2000 - FY 2004
Plan	Revised Hawaiian Forest Birds Recovery Plan	RF(1)	1	Pacific Islands Fish and Wildlife Office (808) 792-9400	Crested honeycreeper	Palmeria dolei	Endangered	7	Birds	2.5.2.3	Establish disease monitoring protocols for captive native birds to assess presence of avian disease in captive held populations and risk of transfer of disease strains between avian captive holding facilities	2	Ongoing Current		akiapolaau (Hemignathus wilsoni), Akikiki (Oreomystis bairdi), Crested honeycreeper (Palmeria dolei), Hawaii akepa (Loxops coccineus), Hawaii creeper (Oreomystis mana), Kauai akialoa (honeycreeper) (Akialoa stejnegeri), Kauai nukupuu (Hemignathus hanapepe), Kauai `o`o (honeyeater) (Moho braccatus), Large Kauai (=kamao) Thrush (Myadestes myadestinus), Maui parrotbill (honeycreeper) (Pseudonestor x…	Work type not yet selected	Labor type not yet selected	San Diego Zoological Society	San Diego Zoological Society, Division of Forestry and Wildlife, Hawaii Department of Land and Natural Resources, Avian Disease Working Group, U.S. Fish and Wildlife Service, U.S. Geological Survey	Other		Prior to FY 1995
Plan	Revised Hawaiian Forest Birds Recovery Plan	RF(1)	1	Pacific Islands Fish and Wildlife Office (808) 792-9400	Crested honeycreeper	Palmeria dolei	Endangered	7	Birds	2.5.2.3.1	Develop a list of diseases of concern for which captive birds should be routinely tested before they can be transferred between avian captive holding facilities	2	Ongoing Current		akiapolaau (Hemignathus wilsoni), Akikiki (Oreomystis bairdi), Crested honeycreeper (Palmeria dolei), Hawaii akepa (Loxops coccineus), Hawaii creeper (Oreomystis mana), Kauai akialoa (honeycreeper) (Akialoa stejnegeri), Kauai nukupuu (Hemignathus hanapepe), Kauai `o`o (honeyeater) (Moho braccatus), Large Kauai (=kamao) Thrush (Myadestes myadestinus), Maui parrotbill (honeycreeper) (Pseudonestor x…	Work type not yet selected	Labor type not yet selected	San Diego Zoological Society	San Diego Zoological Society, Division of Forestry and Wildlife, Hawaii Department of Land and Natural Resources, Avian Disease Working Group, U.S. Fish and Wildlife Service, U.S. Geological Survey	Other		FY 2006
Plan	Revised Hawaiian Forest Birds Recovery Plan	RF(1)	1	Pacific Islands Fish and Wildlife Office (808) 792-9400	Crested honeycreeper	Palmeria dolei	Endangered	7	Birds	3	Develop captive propagation, translocation and related recovery strategies	1	Ongoing Current	Annual and total costs for captive propagation program, which would implement all related recovery strategies.	akiapolaau (Hemignathus wilsoni), Akikiki (Oreomystis bairdi), Crested honeycreeper (Palmeria dolei), Hawaii akepa (Loxops coccineus), Hawaii creeper (Oreomystis mana), Kauai akialoa (honeycreeper) (Akialoa stejnegeri), Kauai nukupuu (Hemignathus hanapepe), Kauai `o`o (honeyeater) (Moho braccatus), Large Kauai (=kamao) Thrush (Myadestes myadestinus), Maui parrotbill (honeycreeper) (Pseudonestor x…	Work type not yet selected	Labor type not yet selected	San Diego Zoological Society	San Diego Zoological Society, Division of Forestry and Wildlife, Hawaii Department of Land and Natural Resources, Hawaii Forest Bird Recovery Team, U.S. Fish and Wildlife Service, U.S. Geological Survey	U.S. Fish and Wildlife Service		Prior to FY 1995
Plan	Revised Hawaiian Forest Birds Recovery Plan	RF(1)	1	Pacific Islands Fish and Wildlife Office (808) 792-9400	Crested honeycreeper	Palmeria dolei	Endangered	7	Birds	3.1	If egg collections fail, develop methods by which to bring nestling birds, juveniles, and/or adults into captivity with concomitant quarantine procedures	2	Ongoing Current	action number 3.10	akiapolaau (Hemignathus wilsoni), Akikiki (Oreomystis bairdi), Crested honeycreeper (Palmeria dolei), Hawaii akepa (Loxops coccineus), Hawaii creeper (Oreomystis mana), Kauai akialoa (honeycreeper) (Akialoa stejnegeri), Kauai nukupuu (Hemignathus hanapepe), Kauai `o`o (honeyeater) (Moho braccatus), Large Kauai (=kamao) Thrush (Myadestes myadestinus), Maui parrotbill (honeycreeper) (Pseudonestor x…	Work type not yet selected	Labor type not yet selected	San Diego Zoological Society	San Diego Zoological Society, Division of Forestry and Wildlife, Hawaii Department of Land and Natural Resources, U.S. Fish and Wildlife Service, U.S. Geological Survey	U.S. Fish and Wildlife Service		FY 2000 - FY 2004
Plan	Revised Hawaiian Forest Birds Recovery Plan	RF(1)	1	Pacific Islands Fish and Wildlife Office (808) 792-9400	Crested honeycreeper	Palmeria dolei	Endangered	7	Birds	3.1	Periodically evaluate and identify the target species that will require captive propagation for recovery and the appropriate strategy to be used	1	Ongoing Current		akiapolaau (Hemignathus wilsoni), Akikiki (Oreomystis bairdi), Crested honeycreeper (Palmeria dolei), Hawaii akepa (Loxops coccineus), Hawaii creeper (Oreomystis mana), Kauai akialoa (honeycreeper) (Akialoa stejnegeri), Kauai nukupuu (Hemignathus hanapepe), Kauai `o`o (honeyeater) (Moho braccatus), Large Kauai (=kamao) Thrush (Myadestes myadestinus), Maui parrotbill (honeycreeper) (Pseudonestor x…	Work type not yet selected	Labor type not yet selected	San Diego Zoological Society	San Diego Zoological Society, Division of Forestry and Wildlife, Hawaii Department of Land and Natural Resources, Hawaii Forest Bird Recovery Team, U.S. Fish and Wildlife Service, U.S. Geological Survey	U.S. Fish and Wildlife Service		FY 2000 - FY 2004
Plan	Revised Hawaiian Forest Birds Recovery Plan	RF(1)	1	Pacific Islands Fish and Wildlife Office (808) 792-9400	Crested honeycreeper	Palmeria dolei	Endangered	7	Birds	3.11.2	Establish a cryogenic cell culture of germplasm of the endangered Hawaiian avifauna at two partner institutions willing to hold the cell line in perpetuity: Obtain and hold cryogenic germplasm for all other endangered forest birds	2	Ongoing Current		akiapolaau (Hemignathus wilsoni), Crested honeycreeper (Palmeria dolei), Hawaii akepa (Loxops coccineus), Hawaii creeper (Oreomystis mana), Maui parrotbill (honeycreeper) (Pseudonestor xanthophrys), Oahu elepaio (Chasiempis ibidis), Palila (honeycreeper) (Loxioides bailleui)	Work type not yet selected	Labor type not yet selected	San Diego Zoological Society	San Diego Zoological Society, Division of Forestry and Wildlife, Hawaii Department of Land and Natural Resources, Avian Disease Working Group, Veterinary Consortium (state/federal/private clinicians) [Hawaiian forest birds], U.S. Fish and Wildlife Service, U.S. Geological Survey	U.S. Fish and Wildlife Service		FY 2000 - FY 2004
Plan	Revised Hawaiian Forest Birds Recovery Plan	RF(1)	1	Pacific Islands Fish and Wildlife Office (808) 792-9400	Crested honeycreeper	Palmeria dolei	Endangered	7	Birds	3.12.1	Evaluate the Honolulu Zoo or other qualified institutions as repositories for those endangered species and/or individuals that are not contributing to the captive propagation program	2	Ongoing Current		akiapolaau (Hemignathus wilsoni), Akikiki (Oreomystis bairdi), Crested honeycreeper (Palmeria dolei), Hawaii akepa (Loxops coccineus), Hawaii creeper (Oreomystis mana), Kauai akialoa (honeycreeper) (Akialoa stejnegeri), Kauai nukupuu (Hemignathus hanapepe), Kauai `o`o (honeyeater) (Moho braccatus), Large Kauai (=kamao) Thrush (Myadestes myadestinus), Maui parrotbill (honeycreeper) (Pseudonestor x…	Work type not yet selected	Labor type not yet selected	San Diego Zoological Society	San Diego Zoological Society, Honolulu Zoo, Division of Forestry and Wildlife, Hawaii Department of Land and Natural Resources, Veterinary Consortium (state/federal/private clinicians) [Hawaiian forest birds], U.S. Fish and Wildlife Service	U.S. Fish and Wildlife Service		FY 2000 - FY 2004
Plan	Revised Hawaiian Forest Birds Recovery Plan	RF(1)	1	Pacific Islands Fish and Wildlife Office (808) 792-9400	Crested honeycreeper	Palmeria dolei	Endangered	7	Birds	3.2	Develop captive propagation programs for target species, including both endangered and surrogate species	1	Ongoing Current		akiapolaau (Hemignathus wilsoni), Akikiki (Oreomystis bairdi), Crested honeycreeper (Palmeria dolei), Hawaii akepa (Loxops coccineus), Hawaii creeper (Oreomystis mana), Kauai akialoa (honeycreeper) (Akialoa stejnegeri), Kauai nukupuu (Hemignathus hanapepe), Kauai `o`o (honeyeater) (Moho braccatus), Large Kauai (=kamao) Thrush (Myadestes myadestinus), Maui parrotbill (honeycreeper) (Pseudonestor x…	Work type not yet selected	Labor type not yet selected	San Diego Zoological Society	San Diego Zoological Society, Division of Forestry and Wildlife, Hawaii Department of Land and Natural Resources, Hawaii Forest Bird Recovery Team, U.S. Fish and Wildlife Service, U.S. Geological Survey	U.S. Fish and Wildlife Service		Prior to FY 1995
Plan	Revised Hawaiian Forest Birds Recovery Plan	RF(1)	1	Pacific Islands Fish and Wildlife Office (808) 792-9400	Crested honeycreeper	Palmeria dolei	Endangered	7	Birds	3.2.6.1	Continue program to use translocation to West Maui or Moloka`i as recovery strategy	2	Ongoing Current	`Akohekohe.	Crested honeycreeper (Palmeria dolei)	Work type not yet selected	Labor type not yet selected	San Diego Zoological Society	San Diego Zoological Society, Division of Forestry and Wildlife, Hawaii Department of Land and Natural Resources, Hawaii Forest Bird Recovery Team, U.S. Fish and Wildlife Service, U.S. Geological Survey	Other		FY 2000 - FY 2004
Plan	Revised Hawaiian Forest Birds Recovery Plan	RF(1)	1	Pacific Islands Fish and Wildlife Office (808) 792-9400	Crested honeycreeper	Palmeria dolei	Endangered	7	Birds	3.2.6.2	Collect eggs for incubation and captive rearing. If translocations fail, use rear and release technology for birds reared from wild eggs or establish captive breeding flock whose progeny will be used for reintroduction into managed habitat	3	Ongoing Current	`Akohekohe.	Crested honeycreeper (Palmeria dolei)	Work type not yet selected	Labor type not yet selected	San Diego Zoological Society	San Diego Zoological Society, Division of Forestry and Wildlife, Hawaii Department of Land and Natural Resources, Hawaii Forest Bird Recovery Team, U.S. Fish and Wildlife Service, U.S. Geological Survey	Other		FY 1995 - FY 1999
Plan	Revised Hawaiian Forest Birds Recovery Plan	RF(1)	1	Pacific Islands Fish and Wildlife Office (808) 792-9400	Crested honeycreeper	Palmeria dolei	Endangered	7	Birds	3.3.1	Develop methods of evaluating, selecting, and preparing sites for release of endangered birds to ensure long-term persistence of birds reintroduced to West Maui and Moloka`i	2	Ongoing Current	Maui forest birds.	Crested honeycreeper (Palmeria dolei), Maui parrotbill (honeycreeper) (Pseudonestor xanthophrys), Po`ouli (honeycreeper) (Melamprosops phaeosoma)	Work type not yet selected	Labor type not yet selected	San Diego Zoological Society	San Diego Zoological Society, Division of Forestry and Wildlife, Hawaii Department of Land and Natural Resources, Hawaii Forest Bird Recovery Team, U.S. Fish and Wildlife Service, U.S. Geological Survey	U.S. Fish and Wildlife Service		FY 2000 - FY 2004
Plan	Revised Hawaiian Forest Birds Recovery Plan	RF(1)	1	Pacific Islands Fish and Wildlife Office (808) 792-9400	Crested honeycreeper	Palmeria dolei	Endangered	7	Birds	3.4	Acquire funding to build additional facilities to maintain, propagate, incubate and rear endangered species and if necessary, surrogate species	1	Ongoing Current		akiapolaau (Hemignathus wilsoni), Akikiki (Oreomystis bairdi), Bishop's `o`o (Moho bishopi), Crested honeycreeper (Palmeria dolei), Hawaii akepa (Loxops coccineus), Hawaii creeper (Oreomystis mana), Kauai akialoa (honeycreeper) (Akialoa stejnegeri), Kauai `o`o (honeyeater) (Moho braccatus), Large Kauai (=kamao) Thrush (Myadestes myadestinus), Maui akepa (Loxops ochraceus), Maui parrotbill (honeyc…	Work type not yet selected	Labor type not yet selected	San Diego Zoological Society	San Diego Zoological Society, Division of Forestry and Wildlife, Hawaii Department of Land and Natural Resources, Hawaii Forest Bird Recovery Team, U.S. Fish and Wildlife Service, Private Sector	Other		FY 2000 - FY 2004
Plan	Revised Hawaiian Forest Birds Recovery Plan	RF(1)	1	Pacific Islands Fish and Wildlife Office (808) 792-9400	Crested honeycreeper	Palmeria dolei	Endangered	7	Birds	3.6.1	Develop and refine techniques for the release of captive-reared birds into managed habitat: Monitor dispersal, survival, and mortality of released birds to refine propagation and release techniques	1	Ongoing Current		akiapolaau (Hemignathus wilsoni), Akikiki (Oreomystis bairdi), Crested honeycreeper (Palmeria dolei), Hawaii akepa (Loxops coccineus), Hawaii creeper (Oreomystis mana), Kauai akialoa (honeycreeper) (Akialoa stejnegeri), Kauai nukupuu (Hemignathus hanapepe), Kauai `o`o (honeyeater) (Moho braccatus), Large Kauai (=kamao) Thrush (Myadestes myadestinus), Maui parrotbill (honeycreeper) (Pseudonestor x…	Work type not yet selected	Labor type not yet selected	San Diego Zoological Society	San Diego Zoological Society, Division of Forestry and Wildlife, Hawaii Department of Land and Natural Resources, U.S. Fish and Wildlife Service, U.S. Geological Survey	U.S. Fish and Wildlife Service		FY 1995 - FY 1999
Plan	Revised Hawaiian Forest Birds Recovery Plan	RF(1)	1	Pacific Islands Fish and Wildlife Office (808) 792-9400	Crested honeycreeper	Palmeria dolei	Endangered	7	Birds	3.6.2	Develop and refine techniques for the release of captive-reared birds into managed habitat: Develop and refine release (hacking) procedures	2	Ongoing Current		akiapolaau (Hemignathus wilsoni), Akikiki (Oreomystis bairdi), Crested honeycreeper (Palmeria dolei), Hawaii akepa (Loxops coccineus), Hawaii creeper (Oreomystis mana), Kauai akialoa (honeycreeper) (Akialoa stejnegeri), Kauai nukupuu (Hemignathus hanapepe), Kauai `o`o (honeyeater) (Moho braccatus), Large Kauai (=kamao) Thrush (Myadestes myadestinus), Maui parrotbill (honeycreeper) (Pseudonestor x…	Work type not yet selected	Labor type not yet selected	San Diego Zoological Society	San Diego Zoological Society, Division of Forestry and Wildlife, Hawaii Department of Land and Natural Resources, U.S. Fish and Wildlife Service, U.S. Geological Survey	Other		Prior to FY 1995
Plan	Revised Hawaiian Forest Birds Recovery Plan	RF(1)	1	Pacific Islands Fish and Wildlife Office (808) 792-9400	Crested honeycreeper	Palmeria dolei	Endangered	7	Birds	3.7	For each of the species identified as candidates for captive propagation, it is important to establish demographic goals for captive propagation program, i.e. how many birds to produce using which demographic strategy over what period of time and released into how many sites	2	Ongoing Current		akiapolaau (Hemignathus wilsoni), Akikiki (Oreomystis bairdi), Crested honeycreeper (Palmeria dolei), Hawaii akepa (Loxops coccineus), Hawaii creeper (Oreomystis mana), Kauai akialoa (honeycreeper) (Akialoa stejnegeri), Kauai nukupuu (Hemignathus hanapepe), Kauai `o`o (honeyeater) (Moho braccatus), Large Kauai (=kamao) Thrush (Myadestes myadestinus), Maui parrotbill (honeycreeper) (Pseudonestor x…	Work type not yet selected	Labor type not yet selected	San Diego Zoological Society	San Diego Zoological Society, Division of Forestry and Wildlife, Hawaii Department of Land and Natural Resources, U.S. Fish and Wildlife Service, U.S. Geological Survey	U.S. Fish and Wildlife Service		FY 1995 - FY 1999
Plan	Revised Hawaiian Forest Birds Recovery Plan	RF(1)	1	Pacific Islands Fish and Wildlife Office (808) 792-9400	Crested honeycreeper	Palmeria dolei	Endangered	7	Birds	3.8	Develop species specific reintroduction guidelines based on risk assessments that consider the behavioral, disease, demographic and genetic needs of the species	2	Ongoing Current		akiapolaau (Hemignathus wilsoni), Akikiki (Oreomystis bairdi), Crested honeycreeper (Palmeria dolei), Hawaii akepa (Loxops coccineus), Hawaii creeper (Oreomystis mana), Kauai akialoa (honeycreeper) (Akialoa stejnegeri), Kauai nukupuu (Hemignathus hanapepe), Kauai `o`o (honeyeater) (Moho braccatus), Large Kauai (=kamao) Thrush (Myadestes myadestinus), Maui parrotbill (honeycreeper) (Pseudonestor x…	Work type not yet selected	Labor type not yet selected	San Diego Zoological Society	San Diego Zoological Society, Division of Forestry and Wildlife, Hawaii Department of Land and Natural Resources, U.S. Fish and Wildlife Service, U.S. Geological Survey	U.S. Fish and Wildlife Service		FY 1995 - FY 1999
Plan	Revised Hawaiian Forest Birds Recovery Plan	RF(1)	1	Pacific Islands Fish and Wildlife Office (808) 792-9400	Crested honeycreeper	Palmeria dolei	Endangered	7	Birds	3.9	Provide biological material from captive held birds to an agreed holding location or locations determined on a species by species basis	2	Ongoing Current		akiapolaau (Hemignathus wilsoni), Akikiki (Oreomystis bairdi), Crested honeycreeper (Palmeria dolei), Hawaii akepa (Loxops coccineus), Hawaii creeper (Oreomystis mana), Kauai akialoa (honeycreeper) (Akialoa stejnegeri), Kauai nukupuu (Hemignathus hanapepe), Kauai `o`o (honeyeater) (Moho braccatus), Large Kauai (=kamao) Thrush (Myadestes myadestinus), Maui parrotbill (honeycreeper) (Pseudonestor x…	Work type not yet selected	Labor type not yet selected	San Diego Zoological Society	San Diego Zoological Society, Division of Forestry and Wildlife, Hawaii Department of Land and Natural Resources, U.S. Fish and Wildlife Service, U.S. Geological Survey	Other		FY 1995 - FY 1999
Plan	Revised Hawaiian Forest Birds Recovery Plan	RF(1)	1	Pacific Islands Fish and Wildlife Office (808) 792-9400	Crested honeycreeper	Palmeria dolei	Endangered	7	Birds	4.6.2.1	Develop a comprehensive library of microsatellite loci	2	Ongoing Current		akiapolaau (Hemignathus wilsoni), Akikiki (Oreomystis bairdi), Crested honeycreeper (Palmeria dolei), Hawaii akepa (Loxops coccineus), Hawaii creeper (Oreomystis mana), Kauai akialoa (honeycreeper) (Akialoa stejnegeri), Kauai nukupuu (Hemignathus hanapepe), Kauai `o`o (honeyeater) (Moho braccatus), Large Kauai (=kamao) Thrush (Myadestes myadestinus), Maui parrotbill (honeycreeper) (Pseudonestor x…	Work type not yet selected	Labor type not yet selected	San Diego Zoological Society	San Diego Zoological Society, University of Hawaii, Research Institutions, Division of Forestry and Wildlife, Hawaii Department of Land and Natural Resources, U.S. Fish and Wildlife Service, U.S. Geological Survey	Other		FY 1995 - FY 1999
Plan	Revised Hawaiian Forest Birds Recovery Plan	RF(1)	1	Pacific Islands Fish and Wildlife Office (808) 792-9400	Crested honeycreeper	Palmeria dolei	Endangered	7	Birds	4.8.3	Conduct research on the feasibility of vaccines for avian pox and malaria, methods for their delivery, and possible effects on host-parasite coevolutionary adaptations	2	Ongoing Current		akiapolaau (Hemignathus wilsoni), Akikiki (Oreomystis bairdi), Crested honeycreeper (Palmeria dolei), Hawaii akepa (Loxops coccineus), Hawaii creeper (Oreomystis mana), Kauai akialoa (honeycreeper) (Akialoa stejnegeri), Kauai nukupuu (Hemignathus hanapepe), Kauai `o`o (honeyeater) (Moho braccatus), Large Kauai (=kamao) Thrush (Myadestes myadestinus), Maui parrotbill (honeycreeper) (Pseudonestor x…	Work type not yet selected	Labor type not yet selected	San Diego Zoological Society	San Diego Zoological Society, University of Hawaii, Research Institutions, Division of Forestry and Wildlife, Hawaii Department of Land and Natural Resources, U.S. Fish and Wildlife Service, U.S. Geological Survey	Other		FY 2000 - FY 2004
Plan	Revised Hawaiian Forest Birds Recovery Plan	RF(1)	1	Pacific Islands Fish and Wildlife Office (808) 792-9400	Crested honeycreeper	Palmeria dolei	Endangered	7	Birds	6.1.3.3	Expand visitor awareness with development of visitor centers, displays and facilities, and public services interpretive programs: O`ahu, Honolulu Zoo	2	Ongoing Current		akiapolaau (Hemignathus wilsoni), Akikiki (Oreomystis bairdi), Crested honeycreeper (Palmeria dolei), Hawaii akepa (Loxops coccineus), Hawaii creeper (Oreomystis mana), Kauai akialoa (honeycreeper) (Akialoa stejnegeri), Kauai nukupuu (Hemignathus hanapepe), Kauai `o`o (honeyeater) (Moho braccatus), Large Kauai (=kamao) Thrush (Myadestes myadestinus), Maui parrotbill (honeycreeper) (Pseudonestor x…	Work type not yet selected	Labor type not yet selected	Honolulu Zoo	Honolulu Zoo	Other		FY 2000 - FY 2004
Plan	Revised Hawaiian Forest Birds Recovery Plan	RF(1)	1	Pacific Islands Fish and Wildlife Office (808) 792-9400	Hawaii akepa	Loxops coccineus	Endangered	8	Birds	2.5.2.3	Establish disease monitoring protocols for captive native birds to assess presence of avian disease in captive held populations and risk of transfer of disease strains between avian captive holding facilities	2	Ongoing Current		akiapolaau (Hemignathus wilsoni), Akikiki (Oreomystis bairdi), Crested honeycreeper (Palmeria dolei), Hawaii akepa (Loxops coccineus), Hawaii creeper (Oreomystis mana), Kauai akialoa (honeycreeper) (Akialoa stejnegeri), Kauai nukupuu (Hemignathus hanapepe), Kauai `o`o (honeyeater) (Moho braccatus), Large Kauai (=kamao) Thrush (Myadestes myadestinus), Maui parrotbill (honeycreeper) (Pseudonestor x…	Work type not yet selected	Labor type not yet selected	San Diego Zoological Society	San Diego Zoological Society, Division of Forestry and Wildlife, Hawaii Department of Land and Natural Resources, Avian Disease Working Group, U.S. Fish and Wildlife Service, U.S. Geological Survey	Other		Prior to FY 1995
Plan	Revised Hawaiian Forest Birds Recovery Plan	RF(1)	1	Pacific Islands Fish and Wildlife Office (808) 792-9400	Hawaii akepa	Loxops coccineus	Endangered	8	Birds	2.5.2.3.1	Develop a list of diseases of concern for which captive birds should be routinely tested before they can be transferred between avian captive holding facilities	2	Ongoing Current		akiapolaau (Hemignathus wilsoni), Akikiki (Oreomystis bairdi), Crested honeycreeper (Palmeria dolei), Hawaii akepa (Loxops coccineus), Hawaii creeper (Oreomystis mana), Kauai akialoa (honeycreeper) (Akialoa stejnegeri), Kauai nukupuu (Hemignathus hanapepe), Kauai `o`o (honeyeater) (Moho braccatus), Large Kauai (=kamao) Thrush (Myadestes myadestinus), Maui parrotbill (honeycreeper) (Pseudonestor x…	Work type not yet selected	Labor type not yet selected	San Diego Zoological Society	San Diego Zoological Society, Division of Forestry and Wildlife, Hawaii Department of Land and Natural Resources, Avian Disease Working Group, U.S. Fish and Wildlife Service, U.S. Geological Survey	Other		FY 2006
Plan	Revised Hawaiian Forest Birds Recovery Plan	RF(1)	1	Pacific Islands Fish and Wildlife Office (808) 792-9400	Hawaii akepa	Loxops coccineus	Endangered	8	Birds	3	Develop captive propagation, translocation and related recovery strategies	1	Ongoing Current	Annual and total costs for captive propagation program, which would implement all related recovery strategies.	akiapolaau (Hemignathus wilsoni), Akikiki (Oreomystis bairdi), Crested honeycreeper (Palmeria dolei), Hawaii akepa (Loxops coccineus), Hawaii creeper (Oreomystis mana), Kauai akialoa (honeycreeper) (Akialoa stejnegeri), Kauai nukupuu (Hemignathus hanapepe), Kauai `o`o (honeyeater) (Moho braccatus), Large Kauai (=kamao) Thrush (Myadestes myadestinus), Maui parrotbill (honeycreeper) (Pseudonestor x…	Work type not yet selected	Labor type not yet selected	San Diego Zoological Society	San Diego Zoological Society, Division of Forestry and Wildlife, Hawaii Department of Land and Natural Resources, Hawaii Forest Bird Recovery Team, U.S. Fish and Wildlife Service, U.S. Geological Survey	U.S. Fish and Wildlife Service		Prior to FY 1995
Plan	Revised Hawaiian Forest Birds Recovery Plan	RF(1)	1	Pacific Islands Fish and Wildlife Office (808) 792-9400	Hawaii akepa	Loxops coccineus	Endangered	8	Birds	3.1	If egg collections fail, develop methods by which to bring nestling birds, juveniles, and/or adults into captivity with concomitant quarantine procedures	2	Ongoing Current	action number 3.10	akiapolaau (Hemignathus wilsoni), Akikiki (Oreomystis bairdi), Crested honeycreeper (Palmeria dolei), Hawaii akepa (Loxops coccineus), Hawaii creeper (Oreomystis mana), Kauai akialoa (honeycreeper) (Akialoa stejnegeri), Kauai nukupuu (Hemignathus hanapepe), Kauai `o`o (honeyeater) (Moho braccatus), Large Kauai (=kamao) Thrush (Myadestes myadestinus), Maui parrotbill (honeycreeper) (Pseudonestor x…	Work type not yet selected	Labor type not yet selected	San Diego Zoological Society	San Diego Zoological Society, Division of Forestry and Wildlife, Hawaii Department of Land and Natural Resources, U.S. Fish and Wildlife Service, U.S. Geological Survey	U.S. Fish and Wildlife Service		FY 2000 - FY 2004
Plan	Revised Hawaiian Forest Birds Recovery Plan	RF(1)	1	Pacific Islands Fish and Wildlife Office (808) 792-9400	Hawaii akepa	Loxops coccineus	Endangered	8	Birds	3.1	Periodically evaluate and identify the target species that will require captive propagation for recovery and the appropriate strategy to be used	1	Ongoing Current		akiapolaau (Hemignathus wilsoni), Akikiki (Oreomystis bairdi), Crested honeycreeper (Palmeria dolei), Hawaii akepa (Loxops coccineus), Hawaii creeper (Oreomystis mana), Kauai akialoa (honeycreeper) (Akialoa stejnegeri), Kauai nukupuu (Hemignathus hanapepe), Kauai `o`o (honeyeater) (Moho braccatus), Large Kauai (=kamao) Thrush (Myadestes myadestinus), Maui parrotbill (honeycreeper) (Pseudonestor x…	Work type not yet selected	Labor type not yet selected	San Diego Zoological Society	San Diego Zoological Society, Division of Forestry and Wildlife, Hawaii Department of Land and Natural Resources, Hawaii Forest Bird Recovery Team, U.S. Fish and Wildlife Service, U.S. Geological Survey	U.S. Fish and Wildlife Service		FY 2000 - FY 2004
Plan	Revised Hawaiian Forest Birds Recovery Plan	RF(1)	1	Pacific Islands Fish and Wildlife Office (808) 792-9400	Hawaii akepa	Loxops coccineus	Endangered	8	Birds	3.11.2	Establish a cryogenic cell culture of germplasm of the endangered Hawaiian avifauna at two partner institutions willing to hold the cell line in perpetuity: Obtain and hold cryogenic germplasm for all other endangered forest birds	2	Ongoing Current		akiapolaau (Hemignathus wilsoni), Crested honeycreeper (Palmeria dolei), Hawaii akepa (Loxops coccineus), Hawaii creeper (Oreomystis mana), Maui parrotbill (honeycreeper) (Pseudonestor xanthophrys), Oahu elepaio (Chasiempis ibidis), Palila (honeycreeper) (Loxioides bailleui)	Work type not yet selected	Labor type not yet selected	San Diego Zoological Society	San Diego Zoological Society, Division of Forestry and Wildlife, Hawaii Department of Land and Natural Resources, Avian Disease Working Group, Veterinary Consortium (state/federal/private clinicians) [Hawaiian forest birds], U.S. Fish and Wildlife Service, U.S. Geological Survey	U.S. Fish and Wildlife Service		FY 2000 - FY 2004
Plan	Revised Hawaiian Forest Birds Recovery Plan	RF(1)	1	Pacific Islands Fish and Wildlife Office (808) 792-9400	Hawaii akepa	Loxops coccineus	Endangered	8	Birds	3.12.1	Evaluate the Honolulu Zoo or other qualified institutions as repositories for those endangered species and/or individuals that are not contributing to the captive propagation program	2	Ongoing Current		akiapolaau (Hemignathus wilsoni), Akikiki (Oreomystis bairdi), Crested honeycreeper (Palmeria dolei), Hawaii akepa (Loxops coccineus), Hawaii creeper (Oreomystis mana), Kauai akialoa (honeycreeper) (Akialoa stejnegeri), Kauai nukupuu (Hemignathus hanapepe), Kauai `o`o (honeyeater) (Moho braccatus), Large Kauai (=kamao) Thrush (Myadestes myadestinus), Maui parrotbill (honeycreeper) (Pseudonestor x…	Work type not yet selected	Labor type not yet selected	San Diego Zoological Society	San Diego Zoological Society, Honolulu Zoo, Division of Forestry and Wildlife, Hawaii Department of Land and Natural Resources, Veterinary Consortium (state/federal/private clinicians) [Hawaiian forest birds], U.S. Fish and Wildlife Service	U.S. Fish and Wildlife Service		FY 2000 - FY 2004
Plan	Revised Hawaiian Forest Birds Recovery Plan	RF(1)	1	Pacific Islands Fish and Wildlife Office (808) 792-9400	Hawaii akepa	Loxops coccineus	Endangered	8	Birds	3.2	Develop captive propagation programs for target species, including both endangered and surrogate species	1	Ongoing Current		akiapolaau (Hemignathus wilsoni), Akikiki (Oreomystis bairdi), Crested honeycreeper (Palmeria dolei), Hawaii akepa (Loxops coccineus), Hawaii creeper (Oreomystis mana), Kauai akialoa (honeycreeper) (Akialoa stejnegeri), Kauai nukupuu (Hemignathus hanapepe), Kauai `o`o (honeyeater) (Moho braccatus), Large Kauai (=kamao) Thrush (Myadestes myadestinus), Maui parrotbill (honeycreeper) (Pseudonestor x…	Work type not yet selected	Labor type not yet selected	San Diego Zoological Society	San Diego Zoological Society, Division of Forestry and Wildlife, Hawaii Department of Land and Natural Resources, Hawaii Forest Bird Recovery Team, U.S. Fish and Wildlife Service, U.S. Geological Survey	U.S. Fish and Wildlife Service		Prior to FY 1995
Plan	Revised Hawaiian Forest Birds Recovery Plan	RF(1)	1	Pacific Islands Fish and Wildlife Office (808) 792-9400	Hawaii akepa	Loxops coccineus	Endangered	8	Birds	3.2.8.1	Collect eggs for incubation and captive rearing	3	Complete	Hawai`i `akepa and Hawai`i creeper.	Hawaii akepa (Loxops coccineus), Hawaii creeper (Oreomystis mana)	Work type not yet selected	Labor type not yet selected	San Diego Zoological Society	San Diego Zoological Society, Division of Forestry and Wildlife, Hawaii Department of Land and Natural Resources, Hawaii Forest Bird Recovery Team, U.S. Fish and Wildlife Service, U.S. Geological Survey	U.S. Fish and Wildlife Service	FY 2000 - FY 2004	FY 1995 - FY 1999
Plan	Revised Hawaiian Forest Birds Recovery Plan	RF(1)	1	Pacific Islands Fish and Wildlife Office (808) 792-9400	Hawaii akepa	Loxops coccineus	Endangered	8	Birds	3.2.8.2	Maintain captive flocks of Hawai`i `akepa and Hawai`i creeper whose progeny will be used for reintroduction into managed habitat in the future, or rear and release in managed habitat	3	Ongoing Current	Hawai`i `akepa and Hawai`i creeper.	Hawaii akepa (Loxops coccineus), Hawaii creeper (Oreomystis mana)	Work type not yet selected	Labor type not yet selected	San Diego Zoological Society	San Diego Zoological Society, Division of Forestry and Wildlife, Hawaii Department of Land and Natural Resources, Hawaii Forest Bird Recovery Team, U.S. Fish and Wildlife Service, U.S. Geological Survey	Other	FY 2008	FY 1995 - FY 1999
Plan	Revised Hawaiian Forest Birds Recovery Plan	RF(1)	1	Pacific Islands Fish and Wildlife Office (808) 792-9400	Hawaii akepa	Loxops coccineus	Endangered	8	Birds	3.4	Acquire funding to build additional facilities to maintain, propagate, incubate and rear endangered species and if necessary, surrogate species	1	Ongoing Current		akiapolaau (Hemignathus wilsoni), Akikiki (Oreomystis bairdi), Bishop's `o`o (Moho bishopi), Crested honeycreeper (Palmeria dolei), Hawaii akepa (Loxops coccineus), Hawaii creeper (Oreomystis mana), Kauai akialoa (honeycreeper) (Akialoa stejnegeri), Kauai `o`o (honeyeater) (Moho braccatus), Large Kauai (=kamao) Thrush (Myadestes myadestinus), Maui akepa (Loxops ochraceus), Maui parrotbill (honeyc…	Work type not yet selected	Labor type not yet selected	San Diego Zoological Society	San Diego Zoological Society, Division of Forestry and Wildlife, Hawaii Department of Land and Natural Resources, Hawaii Forest Bird Recovery Team, U.S. Fish and Wildlife Service, Private Sector	Other		FY 2000 - FY 2004
Plan	Revised Hawaiian Forest Birds Recovery Plan	RF(1)	1	Pacific Islands Fish and Wildlife Office (808) 792-9400	Hawaii akepa	Loxops coccineus	Endangered	8	Birds	3.6.1	Develop and refine techniques for the release of captive-reared birds into managed habitat: Monitor dispersal, survival, and mortality of released birds to refine propagation and release techniques	1	Ongoing Current		akiapolaau (Hemignathus wilsoni), Akikiki (Oreomystis bairdi), Crested honeycreeper (Palmeria dolei), Hawaii akepa (Loxops coccineus), Hawaii creeper (Oreomystis mana), Kauai akialoa (honeycreeper) (Akialoa stejnegeri), Kauai nukupuu (Hemignathus hanapepe), Kauai `o`o (honeyeater) (Moho braccatus), Large Kauai (=kamao) Thrush (Myadestes myadestinus), Maui parrotbill (honeycreeper) (Pseudonestor x…	Work type not yet selected	Labor type not yet selected	San Diego Zoological Society	San Diego Zoological Society, Division of Forestry and Wildlife, Hawaii Department of Land and Natural Resources, U.S. Fish and Wildlife Service, U.S. Geological Survey	U.S. Fish and Wildlife Service		FY 1995 - FY 1999
Plan	Revised Hawaiian Forest Birds Recovery Plan	RF(1)	1	Pacific Islands Fish and Wildlife Office (808) 792-9400	Hawaii akepa	Loxops coccineus	Endangered	8	Birds	3.6.2	Develop and refine techniques for the release of captive-reared birds into managed habitat: Develop and refine release (hacking) procedures	2	Ongoing Current		akiapolaau (Hemignathus wilsoni), Akikiki (Oreomystis bairdi), Crested honeycreeper (Palmeria dolei), Hawaii akepa (Loxops coccineus), Hawaii creeper (Oreomystis mana), Kauai akialoa (honeycreeper) (Akialoa stejnegeri), Kauai nukupuu (Hemignathus hanapepe), Kauai `o`o (honeyeater) (Moho braccatus), Large Kauai (=kamao) Thrush (Myadestes myadestinus), Maui parrotbill (honeycreeper) (Pseudonestor x…	Work type not yet selected	Labor type not yet selected	San Diego Zoological Society	San Diego Zoological Society, Division of Forestry and Wildlife, Hawaii Department of Land and Natural Resources, U.S. Fish and Wildlife Service, U.S. Geological Survey	Other		Prior to FY 1995
Plan	Revised Hawaiian Forest Birds Recovery Plan	RF(1)	1	Pacific Islands Fish and Wildlife Office (808) 792-9400	Hawaii akepa	Loxops coccineus	Endangered	8	Birds	3.7	For each of the species identified as candidates for captive propagation, it is important to establish demographic goals for captive propagation program, i.e. how many birds to produce using which demographic strategy over what period of time and released into how many sites	2	Ongoing Current		akiapolaau (Hemignathus wilsoni), Akikiki (Oreomystis bairdi), Crested honeycreeper (Palmeria dolei), Hawaii akepa (Loxops coccineus), Hawaii creeper (Oreomystis mana), Kauai akialoa (honeycreeper) (Akialoa stejnegeri), Kauai nukupuu (Hemignathus hanapepe), Kauai `o`o (honeyeater) (Moho braccatus), Large Kauai (=kamao) Thrush (Myadestes myadestinus), Maui parrotbill (honeycreeper) (Pseudonestor x…	Work type not yet selected	Labor type not yet selected	San Diego Zoological Society	San Diego Zoological Society, Division of Forestry and Wildlife, Hawaii Department of Land and Natural Resources, U.S. Fish and Wildlife Service, U.S. Geological Survey	U.S. Fish and Wildlife Service		FY 1995 - FY 1999
Plan	Revised Hawaiian Forest Birds Recovery Plan	RF(1)	1	Pacific Islands Fish and Wildlife Office (808) 792-9400	Hawaii akepa	Loxops coccineus	Endangered	8	Birds	3.8	Develop species specific reintroduction guidelines based on risk assessments that consider the behavioral, disease, demographic and genetic needs of the species	2	Ongoing Current		akiapolaau (Hemignathus wilsoni), Akikiki (Oreomystis bairdi), Crested honeycreeper (Palmeria dolei), Hawaii akepa (Loxops coccineus), Hawaii creeper (Oreomystis mana), Kauai akialoa (honeycreeper) (Akialoa stejnegeri), Kauai nukupuu (Hemignathus hanapepe), Kauai `o`o (honeyeater) (Moho braccatus), Large Kauai (=kamao) Thrush (Myadestes myadestinus), Maui parrotbill (honeycreeper) (Pseudonestor x…	Work type not yet selected	Labor type not yet selected	San Diego Zoological Society	San Diego Zoological Society, Division of Forestry and Wildlife, Hawaii Department of Land and Natural Resources, U.S. Fish and Wildlife Service, U.S. Geological Survey	U.S. Fish and Wildlife Service		FY 1995 - FY 1999
Plan	Revised Hawaiian Forest Birds Recovery Plan	RF(1)	1	Pacific Islands Fish and Wildlife Office (808) 792-9400	Hawaii akepa	Loxops coccineus	Endangered	8	Birds	3.9	Provide biological material from captive held birds to an agreed holding location or locations determined on a species by species basis	2	Ongoing Current		akiapolaau (Hemignathus wilsoni), Akikiki (Oreomystis bairdi), Crested honeycreeper (Palmeria dolei), Hawaii akepa (Loxops coccineus), Hawaii creeper (Oreomystis mana), Kauai akialoa (honeycreeper) (Akialoa stejnegeri), Kauai nukupuu (Hemignathus hanapepe), Kauai `o`o (honeyeater) (Moho braccatus), Large Kauai (=kamao) Thrush (Myadestes myadestinus), Maui parrotbill (honeycreeper) (Pseudonestor x…	Work type not yet selected	Labor type not yet selected	San Diego Zoological Society	San Diego Zoological Society, Division of Forestry and Wildlife, Hawaii Department of Land and Natural Resources, U.S. Fish and Wildlife Service, U.S. Geological Survey	Other		FY 1995 - FY 1999
Plan	Revised Hawaiian Forest Birds Recovery Plan	RF(1)	1	Pacific Islands Fish and Wildlife Office (808) 792-9400	Hawaii akepa	Loxops coccineus	Endangered	8	Birds	4.6.2.1	Develop a comprehensive library of microsatellite loci	2	Ongoing Current		akiapolaau (Hemignathus wilsoni), Akikiki (Oreomystis bairdi), Crested honeycreeper (Palmeria dolei), Hawaii akepa (Loxops coccineus), Hawaii creeper (Oreomystis mana), Kauai akialoa (honeycreeper) (Akialoa stejnegeri), Kauai nukupuu (Hemignathus hanapepe), Kauai `o`o (honeyeater) (Moho braccatus), Large Kauai (=kamao) Thrush (Myadestes myadestinus), Maui parrotbill (honeycreeper) (Pseudonestor x…	Work type not yet selected	Labor type not yet selected	San Diego Zoological Society	San Diego Zoological Society, University of Hawaii, Research Institutions, Division of Forestry and Wildlife, Hawaii Department of Land and Natural Resources, U.S. Fish and Wildlife Service, U.S. Geological Survey	Other		FY 1995 - FY 1999
Plan	Revised Hawaiian Forest Birds Recovery Plan	RF(1)	1	Pacific Islands Fish and Wildlife Office (808) 792-9400	Hawaii akepa	Loxops coccineus	Endangered	8	Birds	4.8.3	Conduct research on the feasibility of vaccines for avian pox and malaria, methods for their delivery, and possible effects on host-parasite coevolutionary adaptations	2	Ongoing Current		akiapolaau (Hemignathus wilsoni), Akikiki (Oreomystis bairdi), Crested honeycreeper (Palmeria dolei), Hawaii akepa (Loxops coccineus), Hawaii creeper (Oreomystis mana), Kauai akialoa (honeycreeper) (Akialoa stejnegeri), Kauai nukupuu (Hemignathus hanapepe), Kauai `o`o (honeyeater) (Moho braccatus), Large Kauai (=kamao) Thrush (Myadestes myadestinus), Maui parrotbill (honeycreeper) (Pseudonestor x…	Work type not yet selected	Labor type not yet selected	San Diego Zoological Society	San Diego Zoological Society, University of Hawaii, Research Institutions, Division of Forestry and Wildlife, Hawaii Department of Land and Natural Resources, U.S. Fish and Wildlife Service, U.S. Geological Survey	Other		FY 2000 - FY 2004
Plan	Revised Hawaiian Forest Birds Recovery Plan	RF(1)	1	Pacific Islands Fish and Wildlife Office (808) 792-9400	Hawaii akepa	Loxops coccineus	Endangered	8	Birds	6.1.3.3	Expand visitor awareness with development of visitor centers, displays and facilities, and public services interpretive programs: O`ahu, Honolulu Zoo	2	Ongoing Current		akiapolaau (Hemignathus wilsoni), Akikiki (Oreomystis bairdi), Crested honeycreeper (Palmeria dolei), Hawaii akepa (Loxops coccineus), Hawaii creeper (Oreomystis mana), Kauai akialoa (honeycreeper) (Akialoa stejnegeri), Kauai nukupuu (Hemignathus hanapepe), Kauai `o`o (honeyeater) (Moho braccatus), Large Kauai (=kamao) Thrush (Myadestes myadestinus), Maui parrotbill (honeycreeper) (Pseudonestor x…	Work type not yet selected	Labor type not yet selected	Honolulu Zoo	Honolulu Zoo	Other		FY 2000 - FY 2004
Plan	Revised Hawaiian Forest Birds Recovery Plan	RF(1)	1	Pacific Islands Fish and Wildlife Office (808) 792-9400	Hawaii creeper	Oreomystis mana	Endangered	8	Birds	2.5.2.3	Establish disease monitoring protocols for captive native birds to assess presence of avian disease in captive held populations and risk of transfer of disease strains between avian captive holding facilities	2	Ongoing Current		akiapolaau (Hemignathus wilsoni), Akikiki (Oreomystis bairdi), Crested honeycreeper (Palmeria dolei), Hawaii akepa (Loxops coccineus), Hawaii creeper (Oreomystis mana), Kauai akialoa (honeycreeper) (Akialoa stejnegeri), Kauai nukupuu (Hemignathus hanapepe), Kauai `o`o (honeyeater) (Moho braccatus), Large Kauai (=kamao) Thrush (Myadestes myadestinus), Maui parrotbill (honeycreeper) (Pseudonestor x…	Work type not yet selected	Labor type not yet selected	San Diego Zoological Society	San Diego Zoological Society, Division of Forestry and Wildlife, Hawaii Department of Land and Natural Resources, Avian Disease Working Group, U.S. Fish and Wildlife Service, U.S. Geological Survey	Other		Prior to FY 1995
Plan	Revised Hawaiian Forest Birds Recovery Plan	RF(1)	1	Pacific Islands Fish and Wildlife Office (808) 792-9400	Hawaii creeper	Oreomystis mana	Endangered	8	Birds	2.5.2.3.1	Develop a list of diseases of concern for which captive birds should be routinely tested before they can be transferred between avian captive holding facilities	2	Ongoing Current		akiapolaau (Hemignathus wilsoni), Akikiki (Oreomystis bairdi), Crested honeycreeper (Palmeria dolei), Hawaii akepa (Loxops coccineus), Hawaii creeper (Oreomystis mana), Kauai akialoa (honeycreeper) (Akialoa stejnegeri), Kauai nukupuu (Hemignathus hanapepe), Kauai `o`o (honeyeater) (Moho braccatus), Large Kauai (=kamao) Thrush (Myadestes myadestinus), Maui parrotbill (honeycreeper) (Pseudonestor x…	Work type not yet selected	Labor type not yet selected	San Diego Zoological Society	San Diego Zoological Society, Division of Forestry and Wildlife, Hawaii Department of Land and Natural Resources, Avian Disease Working Group, U.S. Fish and Wildlife Service, U.S. Geological Survey	Other		FY 2006
Plan	Revised Hawaiian Forest Birds Recovery Plan	RF(1)	1	Pacific Islands Fish and Wildlife Office (808) 792-9400	Hawaii creeper	Oreomystis mana	Endangered	8	Birds	3	Develop captive propagation, translocation and related recovery strategies	1	Ongoing Current	Annual and total costs for captive propagation program, which would implement all related recovery strategies.	akiapolaau (Hemignathus wilsoni), Akikiki (Oreomystis bairdi), Crested honeycreeper (Palmeria dolei), Hawaii akepa (Loxops coccineus), Hawaii creeper (Oreomystis mana), Kauai akialoa (honeycreeper) (Akialoa stejnegeri), Kauai nukupuu (Hemignathus hanapepe), Kauai `o`o (honeyeater) (Moho braccatus), Large Kauai (=kamao) Thrush (Myadestes myadestinus), Maui parrotbill (honeycreeper) (Pseudonestor x…	Work type not yet selected	Labor type not yet selected	San Diego Zoological Society	San Diego Zoological Society, Division of Forestry and Wildlife, Hawaii Department of Land and Natural Resources, Hawaii Forest Bird Recovery Team, U.S. Fish and Wildlife Service, U.S. Geological Survey	U.S. Fish and Wildlife Service		Prior to FY 1995
Plan	Revised Hawaiian Forest Birds Recovery Plan	RF(1)	1	Pacific Islands Fish and Wildlife Office (808) 792-9400	Hawaii creeper	Oreomystis mana	Endangered	8	Birds	3.1	If egg collections fail, develop methods by which to bring nestling birds, juveniles, and/or adults into captivity with concomitant quarantine procedures	2	Ongoing Current	action number 3.10	akiapolaau (Hemignathus wilsoni), Akikiki (Oreomystis bairdi), Crested honeycreeper (Palmeria dolei), Hawaii akepa (Loxops coccineus), Hawaii creeper (Oreomystis mana), Kauai akialoa (honeycreeper) (Akialoa stejnegeri), Kauai nukupuu (Hemignathus hanapepe), Kauai `o`o (honeyeater) (Moho braccatus), Large Kauai (=kamao) Thrush (Myadestes myadestinus), Maui parrotbill (honeycreeper) (Pseudonestor x…	Work type not yet selected	Labor type not yet selected	San Diego Zoological Society	San Diego Zoological Society, Division of Forestry and Wildlife, Hawaii Department of Land and Natural Resources, U.S. Fish and Wildlife Service, U.S. Geological Survey	U.S. Fish and Wildlife Service		FY 2000 - FY 2004
Plan	Revised Hawaiian Forest Birds Recovery Plan	RF(1)	1	Pacific Islands Fish and Wildlife Office (808) 792-9400	Hawaii creeper	Oreomystis mana	Endangered	8	Birds	3.1	Periodically evaluate and identify the target species that will require captive propagation for recovery and the appropriate strategy to be used	1	Ongoing Current		akiapolaau (Hemignathus wilsoni), Akikiki (Oreomystis bairdi), Crested honeycreeper (Palmeria dolei), Hawaii akepa (Loxops coccineus), Hawaii creeper (Oreomystis mana), Kauai akialoa (honeycreeper) (Akialoa stejnegeri), Kauai nukupuu (Hemignathus hanapepe), Kauai `o`o (honeyeater) (Moho braccatus), Large Kauai (=kamao) Thrush (Myadestes myadestinus), Maui parrotbill (honeycreeper) (Pseudonestor x…	Work type not yet selected	Labor type not yet selected	San Diego Zoological Society	San Diego Zoological Society, Division of Forestry and Wildlife, Hawaii Department of Land and Natural Resources, Hawaii Forest Bird Recovery Team, U.S. Fish and Wildlife Service, U.S. Geological Survey	U.S. Fish and Wildlife Service		FY 2000 - FY 2004
Plan	Revised Hawaiian Forest Birds Recovery Plan	RF(1)	1	Pacific Islands Fish and Wildlife Office (808) 792-9400	Hawaii creeper	Oreomystis mana	Endangered	8	Birds	3.11.2	Establish a cryogenic cell culture of germplasm of the endangered Hawaiian avifauna at two partner institutions willing to hold the cell line in perpetuity: Obtain and hold cryogenic germplasm for all other endangered forest birds	2	Ongoing Current		akiapolaau (Hemignathus wilsoni), Crested honeycreeper (Palmeria dolei), Hawaii akepa (Loxops coccineus), Hawaii creeper (Oreomystis mana), Maui parrotbill (honeycreeper) (Pseudonestor xanthophrys), Oahu elepaio (Chasiempis ibidis), Palila (honeycreeper) (Loxioides bailleui)	Work type not yet selected	Labor type not yet selected	San Diego Zoological Society	San Diego Zoological Society, Division of Forestry and Wildlife, Hawaii Department of Land and Natural Resources, Avian Disease Working Group, Veterinary Consortium (state/federal/private clinicians) [Hawaiian forest birds], U.S. Fish and Wildlife Service, U.S. Geological Survey	U.S. Fish and Wildlife Service		FY 2000 - FY 2004
Plan	Revised Hawaiian Forest Birds Recovery Plan	RF(1)	1	Pacific Islands Fish and Wildlife Office (808) 792-9400	Hawaii creeper	Oreomystis mana	Endangered	8	Birds	3.12.1	Evaluate the Honolulu Zoo or other qualified institutions as repositories for those endangered species and/or individuals that are not contributing to the captive propagation program	2	Ongoing Current		akiapolaau (Hemignathus wilsoni), Akikiki (Oreomystis bairdi), Crested honeycreeper (Palmeria dolei), Hawaii akepa (Loxops coccineus), Hawaii creeper (Oreomystis mana), Kauai akialoa (honeycreeper) (Akialoa stejnegeri), Kauai nukupuu (Hemignathus hanapepe), Kauai `o`o (honeyeater) (Moho braccatus), Large Kauai (=kamao) Thrush (Myadestes myadestinus), Maui parrotbill (honeycreeper) (Pseudonestor x…	Work type not yet selected	Labor type not yet selected	San Diego Zoological Society	San Diego Zoological Society, Honolulu Zoo, Division of Forestry and Wildlife, Hawaii Department of Land and Natural Resources, Veterinary Consortium (state/federal/private clinicians) [Hawaiian forest birds], U.S. Fish and Wildlife Service	U.S. Fish and Wildlife Service		FY 2000 - FY 2004
Plan	Revised Hawaiian Forest Birds Recovery Plan	RF(1)	1	Pacific Islands Fish and Wildlife Office (808) 792-9400	Hawaii creeper	Oreomystis mana	Endangered	8	Birds	3.2	Develop captive propagation programs for target species, including both endangered and surrogate species	1	Ongoing Current		akiapolaau (Hemignathus wilsoni), Akikiki (Oreomystis bairdi), Crested honeycreeper (Palmeria dolei), Hawaii akepa (Loxops coccineus), Hawaii creeper (Oreomystis mana), Kauai akialoa (honeycreeper) (Akialoa stejnegeri), Kauai nukupuu (Hemignathus hanapepe), Kauai `o`o (honeyeater) (Moho braccatus), Large Kauai (=kamao) Thrush (Myadestes myadestinus), Maui parrotbill (honeycreeper) (Pseudonestor x…	Work type not yet selected	Labor type not yet selected	San Diego Zoological Society	San Diego Zoological Society, Division of Forestry and Wildlife, Hawaii Department of Land and Natural Resources, Hawaii Forest Bird Recovery Team, U.S. Fish and Wildlife Service, U.S. Geological Survey	U.S. Fish and Wildlife Service		Prior to FY 1995
Plan	Revised Hawaiian Forest Birds Recovery Plan	RF(1)	1	Pacific Islands Fish and Wildlife Office (808) 792-9400	Hawaii creeper	Oreomystis mana	Endangered	8	Birds	3.2.8.1	Collect eggs for incubation and captive rearing	3	Complete	Hawai`i `akepa and Hawai`i creeper.	Hawaii akepa (Loxops coccineus), Hawaii creeper (Oreomystis mana)	Work type not yet selected	Labor type not yet selected	San Diego Zoological Society	San Diego Zoological Society, Division of Forestry and Wildlife, Hawaii Department of Land and Natural Resources, Hawaii Forest Bird Recovery Team, U.S. Fish and Wildlife Service, U.S. Geological Survey	U.S. Fish and Wildlife Service	FY 2000 - FY 2004	FY 1995 - FY 1999
Plan	Revised Hawaiian Forest Birds Recovery Plan	RF(1)	1	Pacific Islands Fish and Wildlife Office (808) 792-9400	Hawaii creeper	Oreomystis mana	Endangered	8	Birds	3.2.8.2	Maintain captive flocks of Hawai`i `akepa and Hawai`i creeper whose progeny will be used for reintroduction into managed habitat in the future, or rear and release in managed habitat	3	Ongoing Current	Hawai`i `akepa and Hawai`i creeper.	Hawaii akepa (Loxops coccineus), Hawaii creeper (Oreomystis mana)	Work type not yet selected	Labor type not yet selected	San Diego Zoological Society	San Diego Zoological Society, Division of Forestry and Wildlife, Hawaii Department of Land and Natural Resources, Hawaii Forest Bird Recovery Team, U.S. Fish and Wildlife Service, U.S. Geological Survey	Other	FY 2008	FY 1995 - FY 1999
Plan	Revised Hawaiian Forest Birds Recovery Plan	RF(1)	1	Pacific Islands Fish and Wildlife Office (808) 792-9400	Hawaii creeper	Oreomystis mana	Endangered	8	Birds	3.4	Acquire funding to build additional facilities to maintain, propagate, incubate and rear endangered species and if necessary, surrogate species	1	Ongoing Current		akiapolaau (Hemignathus wilsoni), Akikiki (Oreomystis bairdi), Bishop's `o`o (Moho bishopi), Crested honeycreeper (Palmeria dolei), Hawaii akepa (Loxops coccineus), Hawaii creeper (Oreomystis mana), Kauai akialoa (honeycreeper) (Akialoa stejnegeri), Kauai `o`o (honeyeater) (Moho braccatus), Large Kauai (=kamao) Thrush (Myadestes myadestinus), Maui akepa (Loxops ochraceus), Maui parrotbill (honeyc…	Work type not yet selected	Labor type not yet selected	San Diego Zoological Society	San Diego Zoological Society, Division of Forestry and Wildlife, Hawaii Department of Land and Natural Resources, Hawaii Forest Bird Recovery Team, U.S. Fish and Wildlife Service, Private Sector	Other		FY 2000 - FY 2004
Plan	Revised Hawaiian Forest Birds Recovery Plan	RF(1)	1	Pacific Islands Fish and Wildlife Office (808) 792-9400	Hawaii creeper	Oreomystis mana	Endangered	8	Birds	3.6.1	Develop and refine techniques for the release of captive-reared birds into managed habitat: Monitor dispersal, survival, and mortality of released birds to refine propagation and release techniques	1	Ongoing Current		akiapolaau (Hemignathus wilsoni), Akikiki (Oreomystis bairdi), Crested honeycreeper (Palmeria dolei), Hawaii akepa (Loxops coccineus), Hawaii creeper (Oreomystis mana), Kauai akialoa (honeycreeper) (Akialoa stejnegeri), Kauai nukupuu (Hemignathus hanapepe), Kauai `o`o (honeyeater) (Moho braccatus), Large Kauai (=kamao) Thrush (Myadestes myadestinus), Maui parrotbill (honeycreeper) (Pseudonestor x…	Work type not yet selected	Labor type not yet selected	San Diego Zoological Society	San Diego Zoological Society, Division of Forestry and Wildlife, Hawaii Department of Land and Natural Resources, U.S. Fish and Wildlife Service, U.S. Geological Survey	U.S. Fish and Wildlife Service		FY 1995 - FY 1999
Plan	Revised Hawaiian Forest Birds Recovery Plan	RF(1)	1	Pacific Islands Fish and Wildlife Office (808) 792-9400	Hawaii creeper	Oreomystis mana	Endangered	8	Birds	3.6.2	Develop and refine techniques for the release of captive-reared birds into managed habitat: Develop and refine release (hacking) procedures	2	Ongoing Current		akiapolaau (Hemignathus wilsoni), Akikiki (Oreomystis bairdi), Crested honeycreeper (Palmeria dolei), Hawaii akepa (Loxops coccineus), Hawaii creeper (Oreomystis mana), Kauai akialoa (honeycreeper) (Akialoa stejnegeri), Kauai nukupuu (Hemignathus hanapepe), Kauai `o`o (honeyeater) (Moho braccatus), Large Kauai (=kamao) Thrush (Myadestes myadestinus), Maui parrotbill (honeycreeper) (Pseudonestor x…	Work type not yet selected	Labor type not yet selected	San Diego Zoological Society	San Diego Zoological Society, Division of Forestry and Wildlife, Hawaii Department of Land and Natural Resources, U.S. Fish and Wildlife Service, U.S. Geological Survey	Other		Prior to FY 1995
Plan	Revised Hawaiian Forest Birds Recovery Plan	RF(1)	1	Pacific Islands Fish and Wildlife Office (808) 792-9400	Hawaii creeper	Oreomystis mana	Endangered	8	Birds	3.7	For each of the species identified as candidates for captive propagation, it is important to establish demographic goals for captive propagation program, i.e. how many birds to produce using which demographic strategy over what period of time and released into how many sites	2	Ongoing Current		akiapolaau (Hemignathus wilsoni), Akikiki (Oreomystis bairdi), Crested honeycreeper (Palmeria dolei), Hawaii akepa (Loxops coccineus), Hawaii creeper (Oreomystis mana), Kauai akialoa (honeycreeper) (Akialoa stejnegeri), Kauai nukupuu (Hemignathus hanapepe), Kauai `o`o (honeyeater) (Moho braccatus), Large Kauai (=kamao) Thrush (Myadestes myadestinus), Maui parrotbill (honeycreeper) (Pseudonestor x…	Work type not yet selected	Labor type not yet selected	San Diego Zoological Society	San Diego Zoological Society, Division of Forestry and Wildlife, Hawaii Department of Land and Natural Resources, U.S. Fish and Wildlife Service, U.S. Geological Survey	U.S. Fish and Wildlife Service		FY 1995 - FY 1999
Plan	Revised Hawaiian Forest Birds Recovery Plan	RF(1)	1	Pacific Islands Fish and Wildlife Office (808) 792-9400	Hawaii creeper	Oreomystis mana	Endangered	8	Birds	3.8	Develop species specific reintroduction guidelines based on risk assessments that consider the behavioral, disease, demographic and genetic needs of the species	2	Ongoing Current		akiapolaau (Hemignathus wilsoni), Akikiki (Oreomystis bairdi), Crested honeycreeper (Palmeria dolei), Hawaii akepa (Loxops coccineus), Hawaii creeper (Oreomystis mana), Kauai akialoa (honeycreeper) (Akialoa stejnegeri), Kauai nukupuu (Hemignathus hanapepe), Kauai `o`o (honeyeater) (Moho braccatus), Large Kauai (=kamao) Thrush (Myadestes myadestinus), Maui parrotbill (honeycreeper) (Pseudonestor x…	Work type not yet selected	Labor type not yet selected	San Diego Zoological Society	San Diego Zoological Society, Division of Forestry and Wildlife, Hawaii Department of Land and Natural Resources, U.S. Fish and Wildlife Service, U.S. Geological Survey	U.S. Fish and Wildlife Service		FY 1995 - FY 1999
Plan	Revised Hawaiian Forest Birds Recovery Plan	RF(1)	1	Pacific Islands Fish and Wildlife Office (808) 792-9400	Hawaii creeper	Oreomystis mana	Endangered	8	Birds	3.9	Provide biological material from captive held birds to an agreed holding location or locations determined on a species by species basis	2	Ongoing Current		akiapolaau (Hemignathus wilsoni), Akikiki (Oreomystis bairdi), Crested honeycreeper (Palmeria dolei), Hawaii akepa (Loxops coccineus), Hawaii creeper (Oreomystis mana), Kauai akialoa (honeycreeper) (Akialoa stejnegeri), Kauai nukupuu (Hemignathus hanapepe), Kauai `o`o (honeyeater) (Moho braccatus), Large Kauai (=kamao) Thrush (Myadestes myadestinus), Maui parrotbill (honeycreeper) (Pseudonestor x…	Work type not yet selected	Labor type not yet selected	San Diego Zoological Society	San Diego Zoological Society, Division of Forestry and Wildlife, Hawaii Department of Land and Natural Resources, U.S. Fish and Wildlife Service, U.S. Geological Survey	Other		FY 1995 - FY 1999
Plan	Revised Hawaiian Forest Birds Recovery Plan	RF(1)	1	Pacific Islands Fish and Wildlife Office (808) 792-9400	Hawaii creeper	Oreomystis mana	Endangered	8	Birds	4.6.2.1	Develop a comprehensive library of microsatellite loci	2	Ongoing Current		akiapolaau (Hemignathus wilsoni), Akikiki (Oreomystis bairdi), Crested honeycreeper (Palmeria dolei), Hawaii akepa (Loxops coccineus), Hawaii creeper (Oreomystis mana), Kauai akialoa (honeycreeper) (Akialoa stejnegeri), Kauai nukupuu (Hemignathus hanapepe), Kauai `o`o (honeyeater) (Moho braccatus), Large Kauai (=kamao) Thrush (Myadestes myadestinus), Maui parrotbill (honeycreeper) (Pseudonestor x…	Work type not yet selected	Labor type not yet selected	San Diego Zoological Society	San Diego Zoological Society, University of Hawaii, Research Institutions, Division of Forestry and Wildlife, Hawaii Department of Land and Natural Resources, U.S. Fish and Wildlife Service, U.S. Geological Survey	Other		FY 1995 - FY 1999
Plan	Revised Hawaiian Forest Birds Recovery Plan	RF(1)	1	Pacific Islands Fish and Wildlife Office (808) 792-9400	Hawaii creeper	Oreomystis mana	Endangered	8	Birds	4.8.3	Conduct research on the feasibility of vaccines for avian pox and malaria, methods for their delivery, and possible effects on host-parasite coevolutionary adaptations	2	Ongoing Current		akiapolaau (Hemignathus wilsoni), Akikiki (Oreomystis bairdi), Crested honeycreeper (Palmeria dolei), Hawaii akepa (Loxops coccineus), Hawaii creeper (Oreomystis mana), Kauai akialoa (honeycreeper) (Akialoa stejnegeri), Kauai nukupuu (Hemignathus hanapepe), Kauai `o`o (honeyeater) (Moho braccatus), Large Kauai (=kamao) Thrush (Myadestes myadestinus), Maui parrotbill (honeycreeper) (Pseudonestor x…	Work type not yet selected	Labor type not yet selected	San Diego Zoological Society	San Diego Zoological Society, University of Hawaii, Research Institutions, Division of Forestry and Wildlife, Hawaii Department of Land and Natural Resources, U.S. Fish and Wildlife Service, U.S. Geological Survey	Other		FY 2000 - FY 2004
Plan	Revised Hawaiian Forest Birds Recovery Plan	RF(1)	1	Pacific Islands Fish and Wildlife Office (808) 792-9400	Hawaii creeper	Oreomystis mana	Endangered	8	Birds	6.1.3.3	Expand visitor awareness with development of visitor centers, displays and facilities, and public services interpretive programs: O`ahu, Honolulu Zoo	2	Ongoing Current		akiapolaau (Hemignathus wilsoni), Akikiki (Oreomystis bairdi), Crested honeycreeper (Palmeria dolei), Hawaii akepa (Loxops coccineus), Hawaii creeper (Oreomystis mana), Kauai akialoa (honeycreeper) (Akialoa stejnegeri), Kauai nukupuu (Hemignathus hanapepe), Kauai `o`o (honeyeater) (Moho braccatus), Large Kauai (=kamao) Thrush (Myadestes myadestinus), Maui parrotbill (honeycreeper) (Pseudonestor x…	Work type not yet selected	Labor type not yet selected	Honolulu Zoo	Honolulu Zoo	Other		FY 2000 - FY 2004
Plan	Revised Hawaiian Forest Birds Recovery Plan	RF(1)	1	Pacific Islands Fish and Wildlife Office (808) 792-9400	Kauai akialoa (honeycreeper)	Akialoa stejnegeri	Endangered	5	Birds	2.5.2.3	Establish disease monitoring protocols for captive native birds to assess presence of avian disease in captive held populations and risk of transfer of disease strains between avian captive holding facilities	2	Ongoing Current		akiapolaau (Hemignathus wilsoni), Akikiki (Oreomystis bairdi), Crested honeycreeper (Palmeria dolei), Hawaii akepa (Loxops coccineus), Hawaii creeper (Oreomystis mana), Kauai akialoa (honeycreeper) (Akialoa stejnegeri), Kauai nukupuu (Hemignathus hanapepe), Kauai `o`o (honeyeater) (Moho braccatus), Large Kauai (=kamao) Thrush (Myadestes myadestinus), Maui parrotbill (honeycreeper) (Pseudonestor x…	Work type not yet selected	Labor type not yet selected	San Diego Zoological Society	San Diego Zoological Society, Division of Forestry and Wildlife, Hawaii Department of Land and Natural Resources, Avian Disease Working Group, U.S. Fish and Wildlife Service, U.S. Geological Survey	Other		Prior to FY 1995
Plan	Revised Hawaiian Forest Birds Recovery Plan	RF(1)	1	Pacific Islands Fish and Wildlife Office (808) 792-9400	Kauai akialoa (honeycreeper)	Akialoa stejnegeri	Endangered	5	Birds	2.5.2.3.1	Develop a list of diseases of concern for which captive birds should be routinely tested before they can be transferred between avian captive holding facilities	2	Ongoing Current		akiapolaau (Hemignathus wilsoni), Akikiki (Oreomystis bairdi), Crested honeycreeper (Palmeria dolei), Hawaii akepa (Loxops coccineus), Hawaii creeper (Oreomystis mana), Kauai akialoa (honeycreeper) (Akialoa stejnegeri), Kauai nukupuu (Hemignathus hanapepe), Kauai `o`o (honeyeater) (Moho braccatus), Large Kauai (=kamao) Thrush (Myadestes myadestinus), Maui parrotbill (honeycreeper) (Pseudonestor x…	Work type not yet selected	Labor type not yet selected	San Diego Zoological Society	San Diego Zoological Society, Division of Forestry and Wildlife, Hawaii Department of Land and Natural Resources, Avian Disease Working Group, U.S. Fish and Wildlife Service, U.S. Geological Survey	Other		FY 2006
Plan	Revised Hawaiian Forest Birds Recovery Plan	RF(1)	1	Pacific Islands Fish and Wildlife Office (808) 792-9400	Kauai akialoa (honeycreeper)	Akialoa stejnegeri	Endangered	5	Birds	3	Develop captive propagation, translocation and related recovery strategies	1	Ongoing Current	Annual and total costs for captive propagation program, which would implement all related recovery strategies.	akiapolaau (Hemignathus wilsoni), Akikiki (Oreomystis bairdi), Crested honeycreeper (Palmeria dolei), Hawaii akepa (Loxops coccineus), Hawaii creeper (Oreomystis mana), Kauai akialoa (honeycreeper) (Akialoa stejnegeri), Kauai nukupuu (Hemignathus hanapepe), Kauai `o`o (honeyeater) (Moho braccatus), Large Kauai (=kamao) Thrush (Myadestes myadestinus), Maui parrotbill (honeycreeper) (Pseudonestor x…	Work type not yet selected	Labor type not yet selected	San Diego Zoological Society	San Diego Zoological Society, Division of Forestry and Wildlife, Hawaii Department of Land and Natural Resources, Hawaii Forest Bird Recovery Team, U.S. Fish and Wildlife Service, U.S. Geological Survey	U.S. Fish and Wildlife Service		Prior to FY 1995
Plan	Revised Hawaiian Forest Birds Recovery Plan	RF(1)	1	Pacific Islands Fish and Wildlife Office (808) 792-9400	Kauai akialoa (honeycreeper)	Akialoa stejnegeri	Endangered	5	Birds	3.1	If egg collections fail, develop methods by which to bring nestling birds, juveniles, and/or adults into captivity with concomitant quarantine procedures	2	Ongoing Current	action number 3.10	akiapolaau (Hemignathus wilsoni), Akikiki (Oreomystis bairdi), Crested honeycreeper (Palmeria dolei), Hawaii akepa (Loxops coccineus), Hawaii creeper (Oreomystis mana), Kauai akialoa (honeycreeper) (Akialoa stejnegeri), Kauai nukupuu (Hemignathus hanapepe), Kauai `o`o (honeyeater) (Moho braccatus), Large Kauai (=kamao) Thrush (Myadestes myadestinus), Maui parrotbill (honeycreeper) (Pseudonestor x…	Work type not yet selected	Labor type not yet selected	San Diego Zoological Society	San Diego Zoological Society, Division of Forestry and Wildlife, Hawaii Department of Land and Natural Resources, U.S. Fish and Wildlife Service, U.S. Geological Survey	U.S. Fish and Wildlife Service		FY 2000 - FY 2004
Plan	Revised Hawaiian Forest Birds Recovery Plan	RF(1)	1	Pacific Islands Fish and Wildlife Office (808) 792-9400	Kauai akialoa (honeycreeper)	Akialoa stejnegeri	Endangered	5	Birds	3.1	Periodically evaluate and identify the target species that will require captive propagation for recovery and the appropriate strategy to be used	1	Ongoing Current		akiapolaau (Hemignathus wilsoni), Akikiki (Oreomystis bairdi), Crested honeycreeper (Palmeria dolei), Hawaii akepa (Loxops coccineus), Hawaii creeper (Oreomystis mana), Kauai akialoa (honeycreeper) (Akialoa stejnegeri), Kauai nukupuu (Hemignathus hanapepe), Kauai `o`o (honeyeater) (Moho braccatus), Large Kauai (=kamao) Thrush (Myadestes myadestinus), Maui parrotbill (honeycreeper) (Pseudonestor x…	Work type not yet selected	Labor type not yet selected	San Diego Zoological Society	San Diego Zoological Society, Division of Forestry and Wildlife, Hawaii Department of Land and Natural Resources, Hawaii Forest Bird Recovery Team, U.S. Fish and Wildlife Service, U.S. Geological Survey	U.S. Fish and Wildlife Service		FY 2000 - FY 2004
Plan	Revised Hawaiian Forest Birds Recovery Plan	RF(1)	1	Pacific Islands Fish and Wildlife Office (808) 792-9400	Kauai akialoa (honeycreeper)	Akialoa stejnegeri	Endangered	5	Birds	3.11.1	Establish a cryogenic cell culture of germplasm of the endangered Hawaiian avifauna at two partner institutions willing to hold the cell line in perpetuity: In the case of the rarest species in the event of death, or if population is below 300 individuals	1	Ongoing Current		Kauai akialoa (honeycreeper) (Akialoa stejnegeri), Kauai `o`o (honeyeater) (Moho braccatus), Large Kauai (=kamao) Thrush (Myadestes myadestinus), Maui akepa (Loxops ochraceus), Molokai creeper (Paroreomyza flammea), Molokai thrush (Myadestes lanaiensis rutha), Oahu creeper (Paroreomyza maculata), `O`u (honeycreeper) (Psittirostra psittacea), Po`ouli (honeycreeper) (Melamprosops phaeosoma), Small …	Work type not yet selected	Labor type not yet selected	San Diego Zoological Society	San Diego Zoological Society, Division of Forestry and Wildlife, Hawaii Department of Land and Natural Resources, Avian Disease Working Group, Veterinary Consortium (state/federal/private clinicians) [Hawaiian forest birds], U.S. Fish and Wildlife Service, U.S. Geological Survey	U.S. Fish and Wildlife Service		FY 2000 - FY 2004
Plan	Revised Hawaiian Forest Birds Recovery Plan	RF(1)	1	Pacific Islands Fish and Wildlife Office (808) 792-9400	Kauai akialoa (honeycreeper)	Akialoa stejnegeri	Endangered	5	Birds	3.12.1	Evaluate the Honolulu Zoo or other qualified institutions as repositories for those endangered species and/or individuals that are not contributing to the captive propagation program	2	Ongoing Current		akiapolaau (Hemignathus wilsoni), Akikiki (Oreomystis bairdi), Crested honeycreeper (Palmeria dolei), Hawaii akepa (Loxops coccineus), Hawaii creeper (Oreomystis mana), Kauai akialoa (honeycreeper) (Akialoa stejnegeri), Kauai nukupuu (Hemignathus hanapepe), Kauai `o`o (honeyeater) (Moho braccatus), Large Kauai (=kamao) Thrush (Myadestes myadestinus), Maui parrotbill (honeycreeper) (Pseudonestor x…	Work type not yet selected	Labor type not yet selected	San Diego Zoological Society	San Diego Zoological Society, Honolulu Zoo, Division of Forestry and Wildlife, Hawaii Department of Land and Natural Resources, Veterinary Consortium (state/federal/private clinicians) [Hawaiian forest birds], U.S. Fish and Wildlife Service	U.S. Fish and Wildlife Service		FY 2000 - FY 2004
Plan	Revised Hawaiian Forest Birds Recovery Plan	RF(1)	1	Pacific Islands Fish and Wildlife Office (808) 792-9400	Kauai akialoa (honeycreeper)	Akialoa stejnegeri	Endangered	5	Birds	3.2	Develop captive propagation programs for target species, including both endangered and surrogate species	1	Ongoing Current		akiapolaau (Hemignathus wilsoni), Akikiki (Oreomystis bairdi), Crested honeycreeper (Palmeria dolei), Hawaii akepa (Loxops coccineus), Hawaii creeper (Oreomystis mana), Kauai akialoa (honeycreeper) (Akialoa stejnegeri), Kauai nukupuu (Hemignathus hanapepe), Kauai `o`o (honeyeater) (Moho braccatus), Large Kauai (=kamao) Thrush (Myadestes myadestinus), Maui parrotbill (honeycreeper) (Pseudonestor x…	Work type not yet selected	Labor type not yet selected	San Diego Zoological Society	San Diego Zoological Society, Division of Forestry and Wildlife, Hawaii Department of Land and Natural Resources, Hawaii Forest Bird Recovery Team, U.S. Fish and Wildlife Service, U.S. Geological Survey	U.S. Fish and Wildlife Service		Prior to FY 1995
Plan	Revised Hawaiian Forest Birds Recovery Plan	RF(1)	1	Pacific Islands Fish and Wildlife Office (808) 792-9400	Kauai akialoa (honeycreeper)	Akialoa stejnegeri	Endangered	5	Birds	3.2.1	For species considered nearly extinct, efforts should be made to collect eggs for incubation and captive rearing to establish captive breeding flocks whose progeny will be used for reintroduction into native, managed habitat in the future	1	Ongoing Not Current	`o`Ã½, Maui nukupu`u, Maui `akepa, oloma`o, O`ahu creeper, kama`o, Kaua`i nukupu`u, `akialoa, and Kaua`i `o`o.	Kauai akialoa (honeycreeper) (Akialoa stejnegeri), Kauai `o`o (honeyeater) (Moho braccatus), Large Kauai (=kamao) Thrush (Myadestes myadestinus), Maui akepa (Loxops ochraceus), Molokai thrush (Myadestes lanaiensis rutha), Oahu creeper (Paroreomyza maculata), `O`u (honeycreeper) (Psittirostra psittacea)	Work type not yet selected	Labor type not yet selected	San Diego Zoological Society	San Diego Zoological Society, Division of Forestry and Wildlife, Hawaii Department of Land and Natural Resources, Hawaii Forest Bird Recovery Team, U.S. Fish and Wildlife Service, U.S. Geological Survey	U.S. Fish and Wildlife Service		FY 1995 - FY 1999
Plan	Revised Hawaiian Forest Birds Recovery Plan	RF(1)	1	Pacific Islands Fish and Wildlife Office (808) 792-9400	Kauai akialoa (honeycreeper)	Akialoa stejnegeri	Endangered	5	Birds	3.4	Acquire funding to build additional facilities to maintain, propagate, incubate and rear endangered species and if necessary, surrogate species	1	Ongoing Current		akiapolaau (Hemignathus wilsoni), Akikiki (Oreomystis bairdi), Bishop's `o`o (Moho bishopi), Crested honeycreeper (Palmeria dolei), Hawaii akepa (Loxops coccineus), Hawaii creeper (Oreomystis mana), Kauai akialoa (honeycreeper) (Akialoa stejnegeri), Kauai `o`o (honeyeater) (Moho braccatus), Large Kauai (=kamao) Thrush (Myadestes myadestinus), Maui akepa (Loxops ochraceus), Maui parrotbill (honeyc…	Work type not yet selected	Labor type not yet selected	San Diego Zoological Society	San Diego Zoological Society, Division of Forestry and Wildlife, Hawaii Department of Land and Natural Resources, Hawaii Forest Bird Recovery Team, U.S. Fish and Wildlife Service, Private Sector	Other		FY 2000 - FY 2004
Plan	Revised Hawaiian Forest Birds Recovery Plan	RF(1)	1	Pacific Islands Fish and Wildlife Office (808) 792-9400	Kauai akialoa (honeycreeper)	Akialoa stejnegeri	Endangered	5	Birds	3.6.1	Develop and refine techniques for the release of captive-reared birds into managed habitat: Monitor dispersal, survival, and mortality of released birds to refine propagation and release techniques	1	Ongoing Current		akiapolaau (Hemignathus wilsoni), Akikiki (Oreomystis bairdi), Crested honeycreeper (Palmeria dolei), Hawaii akepa (Loxops coccineus), Hawaii creeper (Oreomystis mana), Kauai akialoa (honeycreeper) (Akialoa stejnegeri), Kauai nukupuu (Hemignathus hanapepe), Kauai `o`o (honeyeater) (Moho braccatus), Large Kauai (=kamao) Thrush (Myadestes myadestinus), Maui parrotbill (honeycreeper) (Pseudonestor x…	Work type not yet selected	Labor type not yet selected	San Diego Zoological Society	San Diego Zoological Society, Division of Forestry and Wildlife, Hawaii Department of Land and Natural Resources, U.S. Fish and Wildlife Service, U.S. Geological Survey	U.S. Fish and Wildlife Service		FY 1995 - FY 1999
Plan	Revised Hawaiian Forest Birds Recovery Plan	RF(1)	1	Pacific Islands Fish and Wildlife Office (808) 792-9400	Kauai akialoa (honeycreeper)	Akialoa stejnegeri	Endangered	5	Birds	3.6.2	Develop and refine techniques for the release of captive-reared birds into managed habitat: Develop and refine release (hacking) procedures	2	Ongoing Current		akiapolaau (Hemignathus wilsoni), Akikiki (Oreomystis bairdi), Crested honeycreeper (Palmeria dolei), Hawaii akepa (Loxops coccineus), Hawaii creeper (Oreomystis mana), Kauai akialoa (honeycreeper) (Akialoa stejnegeri), Kauai nukupuu (Hemignathus hanapepe), Kauai `o`o (honeyeater) (Moho braccatus), Large Kauai (=kamao) Thrush (Myadestes myadestinus), Maui parrotbill (honeycreeper) (Pseudonestor x…	Work type not yet selected	Labor type not yet selected	San Diego Zoological Society	San Diego Zoological Society, Division of Forestry and Wildlife, Hawaii Department of Land and Natural Resources, U.S. Fish and Wildlife Service, U.S. Geological Survey	Other		Prior to FY 1995
Plan	Revised Hawaiian Forest Birds Recovery Plan	RF(1)	1	Pacific Islands Fish and Wildlife Office (808) 792-9400	Kauai akialoa (honeycreeper)	Akialoa stejnegeri	Endangered	5	Birds	3.7	For each of the species identified as candidates for captive propagation, it is important to establish demographic goals for captive propagation program, i.e. how many birds to produce using which demographic strategy over what period of time and released into how many sites	2	Ongoing Current		akiapolaau (Hemignathus wilsoni), Akikiki (Oreomystis bairdi), Crested honeycreeper (Palmeria dolei), Hawaii akepa (Loxops coccineus), Hawaii creeper (Oreomystis mana), Kauai akialoa (honeycreeper) (Akialoa stejnegeri), Kauai nukupuu (Hemignathus hanapepe), Kauai `o`o (honeyeater) (Moho braccatus), Large Kauai (=kamao) Thrush (Myadestes myadestinus), Maui parrotbill (honeycreeper) (Pseudonestor x…	Work type not yet selected	Labor type not yet selected	San Diego Zoological Society	San Diego Zoological Society, Division of Forestry and Wildlife, Hawaii Department of Land and Natural Resources, U.S. Fish and Wildlife Service, U.S. Geological Survey	U.S. Fish and Wildlife Service		FY 1995 - FY 1999
Plan	Revised Hawaiian Forest Birds Recovery Plan	RF(1)	1	Pacific Islands Fish and Wildlife Office (808) 792-9400	Kauai akialoa (honeycreeper)	Akialoa stejnegeri	Endangered	5	Birds	3.8	Develop species specific reintroduction guidelines based on risk assessments that consider the behavioral, disease, demographic and genetic needs of the species	2	Ongoing Current		akiapolaau (Hemignathus wilsoni), Akikiki (Oreomystis bairdi), Crested honeycreeper (Palmeria dolei), Hawaii akepa (Loxops coccineus), Hawaii creeper (Oreomystis mana), Kauai akialoa (honeycreeper) (Akialoa stejnegeri), Kauai nukupuu (Hemignathus hanapepe), Kauai `o`o (honeyeater) (Moho braccatus), Large Kauai (=kamao) Thrush (Myadestes myadestinus), Maui parrotbill (honeycreeper) (Pseudonestor x…	Work type not yet selected	Labor type not yet selected	San Diego Zoological Society	San Diego Zoological Society, Division of Forestry and Wildlife, Hawaii Department of Land and Natural Resources, U.S. Fish and Wildlife Service, U.S. Geological Survey	U.S. Fish and Wildlife Service		FY 1995 - FY 1999
Plan	Revised Hawaiian Forest Birds Recovery Plan	RF(1)	1	Pacific Islands Fish and Wildlife Office (808) 792-9400	Kauai akialoa (honeycreeper)	Akialoa stejnegeri	Endangered	5	Birds	3.9	Provide biological material from captive held birds to an agreed holding location or locations determined on a species by species basis	2	Ongoing Current		akiapolaau (Hemignathus wilsoni), Akikiki (Oreomystis bairdi), Crested honeycreeper (Palmeria dolei), Hawaii akepa (Loxops coccineus), Hawaii creeper (Oreomystis mana), Kauai akialoa (honeycreeper) (Akialoa stejnegeri), Kauai nukupuu (Hemignathus hanapepe), Kauai `o`o (honeyeater) (Moho braccatus), Large Kauai (=kamao) Thrush (Myadestes myadestinus), Maui parrotbill (honeycreeper) (Pseudonestor x…	Work type not yet selected	Labor type not yet selected	San Diego Zoological Society	San Diego Zoological Society, Division of Forestry and Wildlife, Hawaii Department of Land and Natural Resources, U.S. Fish and Wildlife Service, U.S. Geological Survey	Other		FY 1995 - FY 1999
Plan	Revised Hawaiian Forest Birds Recovery Plan	RF(1)	1	Pacific Islands Fish and Wildlife Office (808) 792-9400	Kauai akialoa (honeycreeper)	Akialoa stejnegeri	Endangered	5	Birds	4.6.2.1	Develop a comprehensive library of microsatellite loci	2	Ongoing Current		akiapolaau (Hemignathus wilsoni), Akikiki (Oreomystis bairdi), Crested honeycreeper (Palmeria dolei), Hawaii akepa (Loxops coccineus), Hawaii creeper (Oreomystis mana), Kauai akialoa (honeycreeper) (Akialoa stejnegeri), Kauai nukupuu (Hemignathus hanapepe), Kauai `o`o (honeyeater) (Moho braccatus), Large Kauai (=kamao) Thrush (Myadestes myadestinus), Maui parrotbill (honeycreeper) (Pseudonestor x…	Work type not yet selected	Labor type not yet selected	San Diego Zoological Society	San Diego Zoological Society, University of Hawaii, Research Institutions, Division of Forestry and Wildlife, Hawaii Department of Land and Natural Resources, U.S. Fish and Wildlife Service, U.S. Geological Survey	Other		FY 1995 - FY 1999
Plan	Revised Hawaiian Forest Birds Recovery Plan	RF(1)	1	Pacific Islands Fish and Wildlife Office (808) 792-9400	Kauai akialoa (honeycreeper)	Akialoa stejnegeri	Endangered	5	Birds	4.8.3	Conduct research on the feasibility of vaccines for avian pox and malaria, methods for their delivery, and possible effects on host-parasite coevolutionary adaptations	2	Ongoing Current		akiapolaau (Hemignathus wilsoni), Akikiki (Oreomystis bairdi), Crested honeycreeper (Palmeria dolei), Hawaii akepa (Loxops coccineus), Hawaii creeper (Oreomystis mana), Kauai akialoa (honeycreeper) (Akialoa stejnegeri), Kauai nukupuu (Hemignathus hanapepe), Kauai `o`o (honeyeater) (Moho braccatus), Large Kauai (=kamao) Thrush (Myadestes myadestinus), Maui parrotbill (honeycreeper) (Pseudonestor x…	Work type not yet selected	Labor type not yet selected	San Diego Zoological Society	San Diego Zoological Society, University of Hawaii, Research Institutions, Division of Forestry and Wildlife, Hawaii Department of Land and Natural Resources, U.S. Fish and Wildlife Service, U.S. Geological Survey	Other		FY 2000 - FY 2004
Plan	Revised Hawaiian Forest Birds Recovery Plan	RF(1)	1	Pacific Islands Fish and Wildlife Office (808) 792-9400	Kauai akialoa (honeycreeper)	Akialoa stejnegeri	Endangered	5	Birds	6.1.3.3	Expand visitor awareness with development of visitor centers, displays and facilities, and public services interpretive programs: O`ahu, Honolulu Zoo	2	Ongoing Current		akiapolaau (Hemignathus wilsoni), Akikiki (Oreomystis bairdi), Crested honeycreeper (Palmeria dolei), Hawaii akepa (Loxops coccineus), Hawaii creeper (Oreomystis mana), Kauai akialoa (honeycreeper) (Akialoa stejnegeri), Kauai nukupuu (Hemignathus hanapepe), Kauai `o`o (honeyeater) (Moho braccatus), Large Kauai (=kamao) Thrush (Myadestes myadestinus), Maui parrotbill (honeycreeper) (Pseudonestor x…	Work type not yet selected	Labor type not yet selected	Honolulu Zoo	Honolulu Zoo	Other		FY 2000 - FY 2004
Plan	Revised Hawaiian Forest Birds Recovery Plan	RF(1)	1	Pacific Islands Fish and Wildlife Office (808) 792-9400	Kauai nukupuu	Hemignathus hanapepe	Endangered	5	Birds	2.5.2.3	Establish disease monitoring protocols for captive native birds to assess presence of avian disease in captive held populations and risk of transfer of disease strains between avian captive holding facilities	2	Ongoing Current		akiapolaau (Hemignathus wilsoni), Akikiki (Oreomystis bairdi), Crested honeycreeper (Palmeria dolei), Hawaii akepa (Loxops coccineus), Hawaii creeper (Oreomystis mana), Kauai akialoa (honeycreeper) (Akialoa stejnegeri), Kauai nukupuu (Hemignathus hanapepe), Kauai `o`o (honeyeater) (Moho braccatus), Large Kauai (=kamao) Thrush (Myadestes myadestinus), Maui parrotbill (honeycreeper) (Pseudonestor x…	Work type not yet selected	Labor type not yet selected	San Diego Zoological Society	San Diego Zoological Society, Division of Forestry and Wildlife, Hawaii Department of Land and Natural Resources, Avian Disease Working Group, U.S. Fish and Wildlife Service, U.S. Geological Survey	Other		Prior to FY 1995
Plan	Revised Hawaiian Forest Birds Recovery Plan	RF(1)	1	Pacific Islands Fish and Wildlife Office (808) 792-9400	Kauai nukupuu	Hemignathus hanapepe	Endangered	5	Birds	2.5.2.3.1	Develop a list of diseases of concern for which captive birds should be routinely tested before they can be transferred between avian captive holding facilities	2	Ongoing Current		akiapolaau (Hemignathus wilsoni), Akikiki (Oreomystis bairdi), Crested honeycreeper (Palmeria dolei), Hawaii akepa (Loxops coccineus), Hawaii creeper (Oreomystis mana), Kauai akialoa (honeycreeper) (Akialoa stejnegeri), Kauai nukupuu (Hemignathus hanapepe), Kauai `o`o (honeyeater) (Moho braccatus), Large Kauai (=kamao) Thrush (Myadestes myadestinus), Maui parrotbill (honeycreeper) (Pseudonestor x…	Work type not yet selected	Labor type not yet selected	San Diego Zoological Society	San Diego Zoological Society, Division of Forestry and Wildlife, Hawaii Department of Land and Natural Resources, Avian Disease Working Group, U.S. Fish and Wildlife Service, U.S. Geological Survey	Other		FY 2006
Plan	Revised Hawaiian Forest Birds Recovery Plan	RF(1)	1	Pacific Islands Fish and Wildlife Office (808) 792-9400	Kauai nukupuu	Hemignathus hanapepe	Endangered	5	Birds	3	Develop captive propagation, translocation and related recovery strategies	1	Ongoing Current	Annual and total costs for captive propagation program, which would implement all related recovery strategies.	akiapolaau (Hemignathus wilsoni), Akikiki (Oreomystis bairdi), Crested honeycreeper (Palmeria dolei), Hawaii akepa (Loxops coccineus), Hawaii creeper (Oreomystis mana), Kauai akialoa (honeycreeper) (Akialoa stejnegeri), Kauai nukupuu (Hemignathus hanapepe), Kauai `o`o (honeyeater) (Moho braccatus), Large Kauai (=kamao) Thrush (Myadestes myadestinus), Maui parrotbill (honeycreeper) (Pseudonestor x…	Work type not yet selected	Labor type not yet selected	San Diego Zoological Society	San Diego Zoological Society, Division of Forestry and Wildlife, Hawaii Department of Land and Natural Resources, Hawaii Forest Bird Recovery Team, U.S. Fish and Wildlife Service, U.S. Geological Survey	U.S. Fish and Wildlife Service		Prior to FY 1995
Plan	Revised Hawaiian Forest Birds Recovery Plan	RF(1)	1	Pacific Islands Fish and Wildlife Office (808) 792-9400	Kauai nukupuu	Hemignathus hanapepe	Endangered	5	Birds	3.1	If egg collections fail, develop methods by which to bring nestling birds, juveniles, and/or adults into captivity with concomitant quarantine procedures	2	Ongoing Current	action number 3.10	akiapolaau (Hemignathus wilsoni), Akikiki (Oreomystis bairdi), Crested honeycreeper (Palmeria dolei), Hawaii akepa (Loxops coccineus), Hawaii creeper (Oreomystis mana), Kauai akialoa (honeycreeper) (Akialoa stejnegeri), Kauai nukupuu (Hemignathus hanapepe), Kauai `o`o (honeyeater) (Moho braccatus), Large Kauai (=kamao) Thrush (Myadestes myadestinus), Maui parrotbill (honeycreeper) (Pseudonestor x…	Work type not yet selected	Labor type not yet selected	San Diego Zoological Society	San Diego Zoological Society, Division of Forestry and Wildlife, Hawaii Department of Land and Natural Resources, U.S. Fish and Wildlife Service, U.S. Geological Survey	U.S. Fish and Wildlife Service		FY 2000 - FY 2004
Plan	Revised Hawaiian Forest Birds Recovery Plan	RF(1)	1	Pacific Islands Fish and Wildlife Office (808) 792-9400	Kauai nukupuu	Hemignathus hanapepe	Endangered	5	Birds	3.1	Periodically evaluate and identify the target species that will require captive propagation for recovery and the appropriate strategy to be used	1	Ongoing Current		akiapolaau (Hemignathus wilsoni), Akikiki (Oreomystis bairdi), Crested honeycreeper (Palmeria dolei), Hawaii akepa (Loxops coccineus), Hawaii creeper (Oreomystis mana), Kauai akialoa (honeycreeper) (Akialoa stejnegeri), Kauai nukupuu (Hemignathus hanapepe), Kauai `o`o (honeyeater) (Moho braccatus), Large Kauai (=kamao) Thrush (Myadestes myadestinus), Maui parrotbill (honeycreeper) (Pseudonestor x…	Work type not yet selected	Labor type not yet selected	San Diego Zoological Society	San Diego Zoological Society, Division of Forestry and Wildlife, Hawaii Department of Land and Natural Resources, Hawaii Forest Bird Recovery Team, U.S. Fish and Wildlife Service, U.S. Geological Survey	U.S. Fish and Wildlife Service		FY 2000 - FY 2004
Plan	Revised Hawaiian Forest Birds Recovery Plan	RF(1)	1	Pacific Islands Fish and Wildlife Office (808) 792-9400	Kauai nukupuu	Hemignathus hanapepe	Endangered	5	Birds	3.12.1	Evaluate the Honolulu Zoo or other qualified institutions as repositories for those endangered species and/or individuals that are not contributing to the captive propagation program	2	Ongoing Current		akiapolaau (Hemignathus wilsoni), Akikiki (Oreomystis bairdi), Crested honeycreeper (Palmeria dolei), Hawaii akepa (Loxops coccineus), Hawaii creeper (Oreomystis mana), Kauai akialoa (honeycreeper) (Akialoa stejnegeri), Kauai nukupuu (Hemignathus hanapepe), Kauai `o`o (honeyeater) (Moho braccatus), Large Kauai (=kamao) Thrush (Myadestes myadestinus), Maui parrotbill (honeycreeper) (Pseudonestor x…	Work type not yet selected	Labor type not yet selected	San Diego Zoological Society	San Diego Zoological Society, Honolulu Zoo, Division of Forestry and Wildlife, Hawaii Department of Land and Natural Resources, Veterinary Consortium (state/federal/private clinicians) [Hawaiian forest birds], U.S. Fish and Wildlife Service	U.S. Fish and Wildlife Service		FY 2000 - FY 2004
Plan	Revised Hawaiian Forest Birds Recovery Plan	RF(1)	1	Pacific Islands Fish and Wildlife Office (808) 792-9400	Kauai nukupuu	Hemignathus hanapepe	Endangered	5	Birds	3.2	Develop captive propagation programs for target species, including both endangered and surrogate species	1	Ongoing Current		akiapolaau (Hemignathus wilsoni), Akikiki (Oreomystis bairdi), Crested honeycreeper (Palmeria dolei), Hawaii akepa (Loxops coccineus), Hawaii creeper (Oreomystis mana), Kauai akialoa (honeycreeper) (Akialoa stejnegeri), Kauai nukupuu (Hemignathus hanapepe), Kauai `o`o (honeyeater) (Moho braccatus), Large Kauai (=kamao) Thrush (Myadestes myadestinus), Maui parrotbill (honeycreeper) (Pseudonestor x…	Work type not yet selected	Labor type not yet selected	San Diego Zoological Society	San Diego Zoological Society, Division of Forestry and Wildlife, Hawaii Department of Land and Natural Resources, Hawaii Forest Bird Recovery Team, U.S. Fish and Wildlife Service, U.S. Geological Survey	U.S. Fish and Wildlife Service		Prior to FY 1995
Plan	Revised Hawaiian Forest Birds Recovery Plan	RF(1)	1	Pacific Islands Fish and Wildlife Office (808) 792-9400	Kauai nukupuu	Hemignathus hanapepe	Endangered	5	Birds	3.6.1	Develop and refine techniques for the release of captive-reared birds into managed habitat: Monitor dispersal, survival, and mortality of released birds to refine propagation and release techniques	1	Ongoing Current		akiapolaau (Hemignathus wilsoni), Akikiki (Oreomystis bairdi), Crested honeycreeper (Palmeria dolei), Hawaii akepa (Loxops coccineus), Hawaii creeper (Oreomystis mana), Kauai akialoa (honeycreeper) (Akialoa stejnegeri), Kauai nukupuu (Hemignathus hanapepe), Kauai `o`o (honeyeater) (Moho braccatus), Large Kauai (=kamao) Thrush (Myadestes myadestinus), Maui parrotbill (honeycreeper) (Pseudonestor x…	Work type not yet selected	Labor type not yet selected	San Diego Zoological Society	San Diego Zoological Society, Division of Forestry and Wildlife, Hawaii Department of Land and Natural Resources, U.S. Fish and Wildlife Service, U.S. Geological Survey	U.S. Fish and Wildlife Service		FY 1995 - FY 1999
Plan	Revised Hawaiian Forest Birds Recovery Plan	RF(1)	1	Pacific Islands Fish and Wildlife Office (808) 792-9400	Kauai nukupuu	Hemignathus hanapepe	Endangered	5	Birds	3.6.2	Develop and refine techniques for the release of captive-reared birds into managed habitat: Develop and refine release (hacking) procedures	2	Ongoing Current		akiapolaau (Hemignathus wilsoni), Akikiki (Oreomystis bairdi), Crested honeycreeper (Palmeria dolei), Hawaii akepa (Loxops coccineus), Hawaii creeper (Oreomystis mana), Kauai akialoa (honeycreeper) (Akialoa stejnegeri), Kauai nukupuu (Hemignathus hanapepe), Kauai `o`o (honeyeater) (Moho braccatus), Large Kauai (=kamao) Thrush (Myadestes myadestinus), Maui parrotbill (honeycreeper) (Pseudonestor x…	Work type not yet selected	Labor type not yet selected	San Diego Zoological Society	San Diego Zoological Society, Division of Forestry and Wildlife, Hawaii Department of Land and Natural Resources, U.S. Fish and Wildlife Service, U.S. Geological Survey	Other		Prior to FY 1995
Plan	Revised Hawaiian Forest Birds Recovery Plan	RF(1)	1	Pacific Islands Fish and Wildlife Office (808) 792-9400	Kauai nukupuu	Hemignathus hanapepe	Endangered	5	Birds	3.7	For each of the species identified as candidates for captive propagation, it is important to establish demographic goals for captive propagation program, i.e. how many birds to produce using which demographic strategy over what period of time and released into how many sites	2	Ongoing Current		akiapolaau (Hemignathus wilsoni), Akikiki (Oreomystis bairdi), Crested honeycreeper (Palmeria dolei), Hawaii akepa (Loxops coccineus), Hawaii creeper (Oreomystis mana), Kauai akialoa (honeycreeper) (Akialoa stejnegeri), Kauai nukupuu (Hemignathus hanapepe), Kauai `o`o (honeyeater) (Moho braccatus), Large Kauai (=kamao) Thrush (Myadestes myadestinus), Maui parrotbill (honeycreeper) (Pseudonestor x…	Work type not yet selected	Labor type not yet selected	San Diego Zoological Society	San Diego Zoological Society, Division of Forestry and Wildlife, Hawaii Department of Land and Natural Resources, U.S. Fish and Wildlife Service, U.S. Geological Survey	U.S. Fish and Wildlife Service		FY 1995 - FY 1999
Plan	Revised Hawaiian Forest Birds Recovery Plan	RF(1)	1	Pacific Islands Fish and Wildlife Office (808) 792-9400	Kauai nukupuu	Hemignathus hanapepe	Endangered	5	Birds	3.8	Develop species specific reintroduction guidelines based on risk assessments that consider the behavioral, disease, demographic and genetic needs of the species	2	Ongoing Current		akiapolaau (Hemignathus wilsoni), Akikiki (Oreomystis bairdi), Crested honeycreeper (Palmeria dolei), Hawaii akepa (Loxops coccineus), Hawaii creeper (Oreomystis mana), Kauai akialoa (honeycreeper) (Akialoa stejnegeri), Kauai nukupuu (Hemignathus hanapepe), Kauai `o`o (honeyeater) (Moho braccatus), Large Kauai (=kamao) Thrush (Myadestes myadestinus), Maui parrotbill (honeycreeper) (Pseudonestor x…	Work type not yet selected	Labor type not yet selected	San Diego Zoological Society	San Diego Zoological Society, Division of Forestry and Wildlife, Hawaii Department of Land and Natural Resources, U.S. Fish and Wildlife Service, U.S. Geological Survey	U.S. Fish and Wildlife Service		FY 1995 - FY 1999
Plan	Revised Hawaiian Forest Birds Recovery Plan	RF(1)	1	Pacific Islands Fish and Wildlife Office (808) 792-9400	Kauai nukupuu	Hemignathus hanapepe	Endangered	5	Birds	3.9	Provide biological material from captive held birds to an agreed holding location or locations determined on a species by species basis	2	Ongoing Current		akiapolaau (Hemignathus wilsoni), Akikiki (Oreomystis bairdi), Crested honeycreeper (Palmeria dolei), Hawaii akepa (Loxops coccineus), Hawaii creeper (Oreomystis mana), Kauai akialoa (honeycreeper) (Akialoa stejnegeri), Kauai nukupuu (Hemignathus hanapepe), Kauai `o`o (honeyeater) (Moho braccatus), Large Kauai (=kamao) Thrush (Myadestes myadestinus), Maui parrotbill (honeycreeper) (Pseudonestor x…	Work type not yet selected	Labor type not yet selected	San Diego Zoological Society	San Diego Zoological Society, Division of Forestry and Wildlife, Hawaii Department of Land and Natural Resources, U.S. Fish and Wildlife Service, U.S. Geological Survey	Other		FY 1995 - FY 1999
Plan	Revised Hawaiian Forest Birds Recovery Plan	RF(1)	1	Pacific Islands Fish and Wildlife Office (808) 792-9400	Kauai nukupuu	Hemignathus hanapepe	Endangered	5	Birds	4.6.2.1	Develop a comprehensive library of microsatellite loci	2	Ongoing Current		akiapolaau (Hemignathus wilsoni), Akikiki (Oreomystis bairdi), Crested honeycreeper (Palmeria dolei), Hawaii akepa (Loxops coccineus), Hawaii creeper (Oreomystis mana), Kauai akialoa (honeycreeper) (Akialoa stejnegeri), Kauai nukupuu (Hemignathus hanapepe), Kauai `o`o (honeyeater) (Moho braccatus), Large Kauai (=kamao) Thrush (Myadestes myadestinus), Maui parrotbill (honeycreeper) (Pseudonestor x…	Work type not yet selected	Labor type not yet selected	San Diego Zoological Society	San Diego Zoological Society, University of Hawaii, Research Institutions, Division of Forestry and Wildlife, Hawaii Department of Land and Natural Resources, U.S. Fish and Wildlife Service, U.S. Geological Survey	Other		FY 1995 - FY 1999
Plan	Revised Hawaiian Forest Birds Recovery Plan	RF(1)	1	Pacific Islands Fish and Wildlife Office (808) 792-9400	Kauai nukupuu	Hemignathus hanapepe	Endangered	5	Birds	4.8.3	Conduct research on the feasibility of vaccines for avian pox and malaria, methods for their delivery, and possible effects on host-parasite coevolutionary adaptations	2	Ongoing Current		akiapolaau (Hemignathus wilsoni), Akikiki (Oreomystis bairdi), Crested honeycreeper (Palmeria dolei), Hawaii akepa (Loxops coccineus), Hawaii creeper (Oreomystis mana), Kauai akialoa (honeycreeper) (Akialoa stejnegeri), Kauai nukupuu (Hemignathus hanapepe), Kauai `o`o (honeyeater) (Moho braccatus), Large Kauai (=kamao) Thrush (Myadestes myadestinus), Maui parrotbill (honeycreeper) (Pseudonestor x…	Work type not yet selected	Labor type not yet selected	San Diego Zoological Society	San Diego Zoological Society, University of Hawaii, Research Institutions, Division of Forestry and Wildlife, Hawaii Department of Land and Natural Resources, U.S. Fish and Wildlife Service, U.S. Geological Survey	Other		FY 2000 - FY 2004
Plan	Revised Hawaiian Forest Birds Recovery Plan	RF(1)	1	Pacific Islands Fish and Wildlife Office (808) 792-9400	Kauai nukupuu	Hemignathus hanapepe	Endangered	5	Birds	6.1.3.3	Expand visitor awareness with development of visitor centers, displays and facilities, and public services interpretive programs: O`ahu, Honolulu Zoo	2	Ongoing Current		akiapolaau (Hemignathus wilsoni), Akikiki (Oreomystis bairdi), Crested honeycreeper (Palmeria dolei), Hawaii akepa (Loxops coccineus), Hawaii creeper (Oreomystis mana), Kauai akialoa (honeycreeper) (Akialoa stejnegeri), Kauai nukupuu (Hemignathus hanapepe), Kauai `o`o (honeyeater) (Moho braccatus), Large Kauai (=kamao) Thrush (Myadestes myadestinus), Maui parrotbill (honeycreeper) (Pseudonestor x…	Work type not yet selected	Labor type not yet selected	Honolulu Zoo	Honolulu Zoo	Other		FY 2000 - FY 2004
Plan	Revised Hawaiian Forest Birds Recovery Plan	RF(1)	1	Pacific Islands Fish and Wildlife Office (808) 792-9400	Kauai `o`o (honeyeater)	Moho braccatus	Endangered	4	Birds	2.5.2.3	Establish disease monitoring protocols for captive native birds to assess presence of avian disease in captive held populations and risk of transfer of disease strains between avian captive holding facilities	2	Ongoing Current		akiapolaau (Hemignathus wilsoni), Akikiki (Oreomystis bairdi), Crested honeycreeper (Palmeria dolei), Hawaii akepa (Loxops coccineus), Hawaii creeper (Oreomystis mana), Kauai akialoa (honeycreeper) (Akialoa stejnegeri), Kauai nukupuu (Hemignathus hanapepe), Kauai `o`o (honeyeater) (Moho braccatus), Large Kauai (=kamao) Thrush (Myadestes myadestinus), Maui parrotbill (honeycreeper) (Pseudonestor x…	Work type not yet selected	Labor type not yet selected	San Diego Zoological Society	San Diego Zoological Society, Division of Forestry and Wildlife, Hawaii Department of Land and Natural Resources, Avian Disease Working Group, U.S. Fish and Wildlife Service, U.S. Geological Survey	Other		Prior to FY 1995
Plan	Revised Hawaiian Forest Birds Recovery Plan	RF(1)	1	Pacific Islands Fish and Wildlife Office (808) 792-9400	Kauai `o`o (honeyeater)	Moho braccatus	Endangered	4	Birds	2.5.2.3.1	Develop a list of diseases of concern for which captive birds should be routinely tested before they can be transferred between avian captive holding facilities	2	Ongoing Current		akiapolaau (Hemignathus wilsoni), Akikiki (Oreomystis bairdi), Crested honeycreeper (Palmeria dolei), Hawaii akepa (Loxops coccineus), Hawaii creeper (Oreomystis mana), Kauai akialoa (honeycreeper) (Akialoa stejnegeri), Kauai nukupuu (Hemignathus hanapepe), Kauai `o`o (honeyeater) (Moho braccatus), Large Kauai (=kamao) Thrush (Myadestes myadestinus), Maui parrotbill (honeycreeper) (Pseudonestor x…	Work type not yet selected	Labor type not yet selected	San Diego Zoological Society	San Diego Zoological Society, Division of Forestry and Wildlife, Hawaii Department of Land and Natural Resources, Avian Disease Working Group, U.S. Fish and Wildlife Service, U.S. Geological Survey	Other		FY 2006
Plan	Revised Hawaiian Forest Birds Recovery Plan	RF(1)	1	Pacific Islands Fish and Wildlife Office (808) 792-9400	Kauai `o`o (honeyeater)	Moho braccatus	Endangered	4	Birds	3	Develop captive propagation, translocation and related recovery strategies	1	Ongoing Current	Annual and total costs for captive propagation program, which would implement all related recovery strategies.	akiapolaau (Hemignathus wilsoni), Akikiki (Oreomystis bairdi), Crested honeycreeper (Palmeria dolei), Hawaii akepa (Loxops coccineus), Hawaii creeper (Oreomystis mana), Kauai akialoa (honeycreeper) (Akialoa stejnegeri), Kauai nukupuu (Hemignathus hanapepe), Kauai `o`o (honeyeater) (Moho braccatus), Large Kauai (=kamao) Thrush (Myadestes myadestinus), Maui parrotbill (honeycreeper) (Pseudonestor x…	Work type not yet selected	Labor type not yet selected	San Diego Zoological Society	San Diego Zoological Society, Division of Forestry and Wildlife, Hawaii Department of Land and Natural Resources, Hawaii Forest Bird Recovery Team, U.S. Fish and Wildlife Service, U.S. Geological Survey	U.S. Fish and Wildlife Service		Prior to FY 1995
Plan	Revised Hawaiian Forest Birds Recovery Plan	RF(1)	1	Pacific Islands Fish and Wildlife Office (808) 792-9400	Kauai `o`o (honeyeater)	Moho braccatus	Endangered	4	Birds	3.1	If egg collections fail, develop methods by which to bring nestling birds, juveniles, and/or adults into captivity with concomitant quarantine procedures	2	Ongoing Current	action number 3.10	akiapolaau (Hemignathus wilsoni), Akikiki (Oreomystis bairdi), Crested honeycreeper (Palmeria dolei), Hawaii akepa (Loxops coccineus), Hawaii creeper (Oreomystis mana), Kauai akialoa (honeycreeper) (Akialoa stejnegeri), Kauai nukupuu (Hemignathus hanapepe), Kauai `o`o (honeyeater) (Moho braccatus), Large Kauai (=kamao) Thrush (Myadestes myadestinus), Maui parrotbill (honeycreeper) (Pseudonestor x…	Work type not yet selected	Labor type not yet selected	San Diego Zoological Society	San Diego Zoological Society, Division of Forestry and Wildlife, Hawaii Department of Land and Natural Resources, U.S. Fish and Wildlife Service, U.S. Geological Survey	U.S. Fish and Wildlife Service		FY 2000 - FY 2004
Plan	Revised Hawaiian Forest Birds Recovery Plan	RF(1)	1	Pacific Islands Fish and Wildlife Office (808) 792-9400	Kauai `o`o (honeyeater)	Moho braccatus	Endangered	4	Birds	3.1	Periodically evaluate and identify the target species that will require captive propagation for recovery and the appropriate strategy to be used	1	Ongoing Current		akiapolaau (Hemignathus wilsoni), Akikiki (Oreomystis bairdi), Crested honeycreeper (Palmeria dolei), Hawaii akepa (Loxops coccineus), Hawaii creeper (Oreomystis mana), Kauai akialoa (honeycreeper) (Akialoa stejnegeri), Kauai nukupuu (Hemignathus hanapepe), Kauai `o`o (honeyeater) (Moho braccatus), Large Kauai (=kamao) Thrush (Myadestes myadestinus), Maui parrotbill (honeycreeper) (Pseudonestor x…	Work type not yet selected	Labor type not yet selected	San Diego Zoological Society	San Diego Zoological Society, Division of Forestry and Wildlife, Hawaii Department of Land and Natural Resources, Hawaii Forest Bird Recovery Team, U.S. Fish and Wildlife Service, U.S. Geological Survey	U.S. Fish and Wildlife Service		FY 2000 - FY 2004
Plan	Revised Hawaiian Forest Birds Recovery Plan	RF(1)	1	Pacific Islands Fish and Wildlife Office (808) 792-9400	Kauai `o`o (honeyeater)	Moho braccatus	Endangered	4	Birds	3.11.1	Establish a cryogenic cell culture of germplasm of the endangered Hawaiian avifauna at two partner institutions willing to hold the cell line in perpetuity: In the case of the rarest species in the event of death, or if population is below 300 individuals	1	Ongoing Current		Kauai akialoa (honeycreeper) (Akialoa stejnegeri), Kauai `o`o (honeyeater) (Moho braccatus), Large Kauai (=kamao) Thrush (Myadestes myadestinus), Maui akepa (Loxops ochraceus), Molokai creeper (Paroreomyza flammea), Molokai thrush (Myadestes lanaiensis rutha), Oahu creeper (Paroreomyza maculata), `O`u (honeycreeper) (Psittirostra psittacea), Po`ouli (honeycreeper) (Melamprosops phaeosoma), Small …	Work type not yet selected	Labor type not yet selected	San Diego Zoological Society	San Diego Zoological Society, Division of Forestry and Wildlife, Hawaii Department of Land and Natural Resources, Avian Disease Working Group, Veterinary Consortium (state/federal/private clinicians) [Hawaiian forest birds], U.S. Fish and Wildlife Service, U.S. Geological Survey	U.S. Fish and Wildlife Service		FY 2000 - FY 2004
Plan	Revised Hawaiian Forest Birds Recovery Plan	RF(1)	1	Pacific Islands Fish and Wildlife Office (808) 792-9400	Kauai `o`o (honeyeater)	Moho braccatus	Endangered	4	Birds	3.12.1	Evaluate the Honolulu Zoo or other qualified institutions as repositories for those endangered species and/or individuals that are not contributing to the captive propagation program	2	Ongoing Current		akiapolaau (Hemignathus wilsoni), Akikiki (Oreomystis bairdi), Crested honeycreeper (Palmeria dolei), Hawaii akepa (Loxops coccineus), Hawaii creeper (Oreomystis mana), Kauai akialoa (honeycreeper) (Akialoa stejnegeri), Kauai nukupuu (Hemignathus hanapepe), Kauai `o`o (honeyeater) (Moho braccatus), Large Kauai (=kamao) Thrush (Myadestes myadestinus), Maui parrotbill (honeycreeper) (Pseudonestor x…	Work type not yet selected	Labor type not yet selected	San Diego Zoological Society	San Diego Zoological Society, Honolulu Zoo, Division of Forestry and Wildlife, Hawaii Department of Land and Natural Resources, Veterinary Consortium (state/federal/private clinicians) [Hawaiian forest birds], U.S. Fish and Wildlife Service	U.S. Fish and Wildlife Service		FY 2000 - FY 2004
Plan	Revised Hawaiian Forest Birds Recovery Plan	RF(1)	1	Pacific Islands Fish and Wildlife Office (808) 792-9400	Kauai `o`o (honeyeater)	Moho braccatus	Endangered	4	Birds	3.2	Develop captive propagation programs for target species, including both endangered and surrogate species	1	Ongoing Current		akiapolaau (Hemignathus wilsoni), Akikiki (Oreomystis bairdi), Crested honeycreeper (Palmeria dolei), Hawaii akepa (Loxops coccineus), Hawaii creeper (Oreomystis mana), Kauai akialoa (honeycreeper) (Akialoa stejnegeri), Kauai nukupuu (Hemignathus hanapepe), Kauai `o`o (honeyeater) (Moho braccatus), Large Kauai (=kamao) Thrush (Myadestes myadestinus), Maui parrotbill (honeycreeper) (Pseudonestor x…	Work type not yet selected	Labor type not yet selected	San Diego Zoological Society	San Diego Zoological Society, Division of Forestry and Wildlife, Hawaii Department of Land and Natural Resources, Hawaii Forest Bird Recovery Team, U.S. Fish and Wildlife Service, U.S. Geological Survey	U.S. Fish and Wildlife Service		Prior to FY 1995
Plan	Revised Hawaiian Forest Birds Recovery Plan	RF(1)	1	Pacific Islands Fish and Wildlife Office (808) 792-9400	Kauai `o`o (honeyeater)	Moho braccatus	Endangered	4	Birds	3.2.1	For species considered nearly extinct, efforts should be made to collect eggs for incubation and captive rearing to establish captive breeding flocks whose progeny will be used for reintroduction into native, managed habitat in the future	1	Ongoing Not Current	`o`Ã½, Maui nukupu`u, Maui `akepa, oloma`o, O`ahu creeper, kama`o, Kaua`i nukupu`u, `akialoa, and Kaua`i `o`o.	Kauai akialoa (honeycreeper) (Akialoa stejnegeri), Kauai `o`o (honeyeater) (Moho braccatus), Large Kauai (=kamao) Thrush (Myadestes myadestinus), Maui akepa (Loxops ochraceus), Molokai thrush (Myadestes lanaiensis rutha), Oahu creeper (Paroreomyza maculata), `O`u (honeycreeper) (Psittirostra psittacea)	Work type not yet selected	Labor type not yet selected	San Diego Zoological Society	San Diego Zoological Society, Division of Forestry and Wildlife, Hawaii Department of Land and Natural Resources, Hawaii Forest Bird Recovery Team, U.S. Fish and Wildlife Service, U.S. Geological Survey	U.S. Fish and Wildlife Service		FY 1995 - FY 1999
Plan	Revised Hawaiian Forest Birds Recovery Plan	RF(1)	1	Pacific Islands Fish and Wildlife Office (808) 792-9400	Kauai `o`o (honeyeater)	Moho braccatus	Endangered	4	Birds	3.4	Acquire funding to build additional facilities to maintain, propagate, incubate and rear endangered species and if necessary, surrogate species	1	Ongoing Current		akiapolaau (Hemignathus wilsoni), Akikiki (Oreomystis bairdi), Bishop's `o`o (Moho bishopi), Crested honeycreeper (Palmeria dolei), Hawaii akepa (Loxops coccineus), Hawaii creeper (Oreomystis mana), Kauai akialoa (honeycreeper) (Akialoa stejnegeri), Kauai `o`o (honeyeater) (Moho braccatus), Large Kauai (=kamao) Thrush (Myadestes myadestinus), Maui akepa (Loxops ochraceus), Maui parrotbill (honeyc…	Work type not yet selected	Labor type not yet selected	San Diego Zoological Society	San Diego Zoological Society, Division of Forestry and Wildlife, Hawaii Department of Land and Natural Resources, Hawaii Forest Bird Recovery Team, U.S. Fish and Wildlife Service, Private Sector	Other		FY 2000 - FY 2004
Plan	Revised Hawaiian Forest Birds Recovery Plan	RF(1)	1	Pacific Islands Fish and Wildlife Office (808) 792-9400	Kauai `o`o (honeyeater)	Moho braccatus	Endangered	4	Birds	3.6.1	Develop and refine techniques for the release of captive-reared birds into managed habitat: Monitor dispersal, survival, and mortality of released birds to refine propagation and release techniques	1	Ongoing Current		akiapolaau (Hemignathus wilsoni), Akikiki (Oreomystis bairdi), Crested honeycreeper (Palmeria dolei), Hawaii akepa (Loxops coccineus), Hawaii creeper (Oreomystis mana), Kauai akialoa (honeycreeper) (Akialoa stejnegeri), Kauai nukupuu (Hemignathus hanapepe), Kauai `o`o (honeyeater) (Moho braccatus), Large Kauai (=kamao) Thrush (Myadestes myadestinus), Maui parrotbill (honeycreeper) (Pseudonestor x…	Work type not yet selected	Labor type not yet selected	San Diego Zoological Society	San Diego Zoological Society, Division of Forestry and Wildlife, Hawaii Department of Land and Natural Resources, U.S. Fish and Wildlife Service, U.S. Geological Survey	U.S. Fish and Wildlife Service		FY 1995 - FY 1999
Plan	Revised Hawaiian Forest Birds Recovery Plan	RF(1)	1	Pacific Islands Fish and Wildlife Office (808) 792-9400	Kauai `o`o (honeyeater)	Moho braccatus	Endangered	4	Birds	3.6.2	Develop and refine techniques for the release of captive-reared birds into managed habitat: Develop and refine release (hacking) procedures	2	Ongoing Current		akiapolaau (Hemignathus wilsoni), Akikiki (Oreomystis bairdi), Crested honeycreeper (Palmeria dolei), Hawaii akepa (Loxops coccineus), Hawaii creeper (Oreomystis mana), Kauai akialoa (honeycreeper) (Akialoa stejnegeri), Kauai nukupuu (Hemignathus hanapepe), Kauai `o`o (honeyeater) (Moho braccatus), Large Kauai (=kamao) Thrush (Myadestes myadestinus), Maui parrotbill (honeycreeper) (Pseudonestor x…	Work type not yet selected	Labor type not yet selected	San Diego Zoological Society	San Diego Zoological Society, Division of Forestry and Wildlife, Hawaii Department of Land and Natural Resources, U.S. Fish and Wildlife Service, U.S. Geological Survey	Other		Prior to FY 1995
Plan	Revised Hawaiian Forest Birds Recovery Plan	RF(1)	1	Pacific Islands Fish and Wildlife Office (808) 792-9400	Kauai `o`o (honeyeater)	Moho braccatus	Endangered	4	Birds	3.7	For each of the species identified as candidates for captive propagation, it is important to establish demographic goals for captive propagation program, i.e. how many birds to produce using which demographic strategy over what period of time and released into how many sites	2	Ongoing Current		akiapolaau (Hemignathus wilsoni), Akikiki (Oreomystis bairdi), Crested honeycreeper (Palmeria dolei), Hawaii akepa (Loxops coccineus), Hawaii creeper (Oreomystis mana), Kauai akialoa (honeycreeper) (Akialoa stejnegeri), Kauai nukupuu (Hemignathus hanapepe), Kauai `o`o (honeyeater) (Moho braccatus), Large Kauai (=kamao) Thrush (Myadestes myadestinus), Maui parrotbill (honeycreeper) (Pseudonestor x…	Work type not yet selected	Labor type not yet selected	San Diego Zoological Society	San Diego Zoological Society, Division of Forestry and Wildlife, Hawaii Department of Land and Natural Resources, U.S. Fish and Wildlife Service, U.S. Geological Survey	U.S. Fish and Wildlife Service		FY 1995 - FY 1999
Plan	Revised Hawaiian Forest Birds Recovery Plan	RF(1)	1	Pacific Islands Fish and Wildlife Office (808) 792-9400	Kauai `o`o (honeyeater)	Moho braccatus	Endangered	4	Birds	3.8	Develop species specific reintroduction guidelines based on risk assessments that consider the behavioral, disease, demographic and genetic needs of the species	2	Ongoing Current		akiapolaau (Hemignathus wilsoni), Akikiki (Oreomystis bairdi), Crested honeycreeper (Palmeria dolei), Hawaii akepa (Loxops coccineus), Hawaii creeper (Oreomystis mana), Kauai akialoa (honeycreeper) (Akialoa stejnegeri), Kauai nukupuu (Hemignathus hanapepe), Kauai `o`o (honeyeater) (Moho braccatus), Large Kauai (=kamao) Thrush (Myadestes myadestinus), Maui parrotbill (honeycreeper) (Pseudonestor x…	Work type not yet selected	Labor type not yet selected	San Diego Zoological Society	San Diego Zoological Society, Division of Forestry and Wildlife, Hawaii Department of Land and Natural Resources, U.S. Fish and Wildlife Service, U.S. Geological Survey	U.S. Fish and Wildlife Service		FY 1995 - FY 1999
Plan	Revised Hawaiian Forest Birds Recovery Plan	RF(1)	1	Pacific Islands Fish and Wildlife Office (808) 792-9400	Kauai `o`o (honeyeater)	Moho braccatus	Endangered	4	Birds	3.9	Provide biological material from captive held birds to an agreed holding location or locations determined on a species by species basis	2	Ongoing Current		akiapolaau (Hemignathus wilsoni), Akikiki (Oreomystis bairdi), Crested honeycreeper (Palmeria dolei), Hawaii akepa (Loxops coccineus), Hawaii creeper (Oreomystis mana), Kauai akialoa (honeycreeper) (Akialoa stejnegeri), Kauai nukupuu (Hemignathus hanapepe), Kauai `o`o (honeyeater) (Moho braccatus), Large Kauai (=kamao) Thrush (Myadestes myadestinus), Maui parrotbill (honeycreeper) (Pseudonestor x…	Work type not yet selected	Labor type not yet selected	San Diego Zoological Society	San Diego Zoological Society, Division of Forestry and Wildlife, Hawaii Department of Land and Natural Resources, U.S. Fish and Wildlife Service, U.S. Geological Survey	Other		FY 1995 - FY 1999
Plan	Revised Hawaiian Forest Birds Recovery Plan	RF(1)	1	Pacific Islands Fish and Wildlife Office (808) 792-9400	Kauai `o`o (honeyeater)	Moho braccatus	Endangered	4	Birds	4.6.2.1	Develop a comprehensive library of microsatellite loci	2	Ongoing Current		akiapolaau (Hemignathus wilsoni), Akikiki (Oreomystis bairdi), Crested honeycreeper (Palmeria dolei), Hawaii akepa (Loxops coccineus), Hawaii creeper (Oreomystis mana), Kauai akialoa (honeycreeper) (Akialoa stejnegeri), Kauai nukupuu (Hemignathus hanapepe), Kauai `o`o (honeyeater) (Moho braccatus), Large Kauai (=kamao) Thrush (Myadestes myadestinus), Maui parrotbill (honeycreeper) (Pseudonestor x…	Work type not yet selected	Labor type not yet selected	San Diego Zoological Society	San Diego Zoological Society, University of Hawaii, Research Institutions, Division of Forestry and Wildlife, Hawaii Department of Land and Natural Resources, U.S. Fish and Wildlife Service, U.S. Geological Survey	Other		FY 1995 - FY 1999
Plan	Revised Hawaiian Forest Birds Recovery Plan	RF(1)	1	Pacific Islands Fish and Wildlife Office (808) 792-9400	Kauai `o`o (honeyeater)	Moho braccatus	Endangered	4	Birds	4.8.3	Conduct research on the feasibility of vaccines for avian pox and malaria, methods for their delivery, and possible effects on host-parasite coevolutionary adaptations	2	Ongoing Current		akiapolaau (Hemignathus wilsoni), Akikiki (Oreomystis bairdi), Crested honeycreeper (Palmeria dolei), Hawaii akepa (Loxops coccineus), Hawaii creeper (Oreomystis mana), Kauai akialoa (honeycreeper) (Akialoa stejnegeri), Kauai nukupuu (Hemignathus hanapepe), Kauai `o`o (honeyeater) (Moho braccatus), Large Kauai (=kamao) Thrush (Myadestes myadestinus), Maui parrotbill (honeycreeper) (Pseudonestor x…	Work type not yet selected	Labor type not yet selected	San Diego Zoological Society	San Diego Zoological Society, University of Hawaii, Research Institutions, Division of Forestry and Wildlife, Hawaii Department of Land and Natural Resources, U.S. Fish and Wildlife Service, U.S. Geological Survey	Other		FY 2000 - FY 2004
Plan	Revised Hawaiian Forest Birds Recovery Plan	RF(1)	1	Pacific Islands Fish and Wildlife Office (808) 792-9400	Kauai `o`o (honeyeater)	Moho braccatus	Endangered	4	Birds	6.1.3.3	Expand visitor awareness with development of visitor centers, displays and facilities, and public services interpretive programs: O`ahu, Honolulu Zoo	2	Ongoing Current		akiapolaau (Hemignathus wilsoni), Akikiki (Oreomystis bairdi), Crested honeycreeper (Palmeria dolei), Hawaii akepa (Loxops coccineus), Hawaii creeper (Oreomystis mana), Kauai akialoa (honeycreeper) (Akialoa stejnegeri), Kauai nukupuu (Hemignathus hanapepe), Kauai `o`o (honeyeater) (Moho braccatus), Large Kauai (=kamao) Thrush (Myadestes myadestinus), Maui parrotbill (honeycreeper) (Pseudonestor x…	Work type not yet selected	Labor type not yet selected	Honolulu Zoo	Honolulu Zoo	Other		FY 2000 - FY 2004
Plan	Revised Hawaiian Forest Birds Recovery Plan	RF(1)	1	Pacific Islands Fish and Wildlife Office (808) 792-9400	Large Kauai (=kamao) Thrush	Myadestes myadestinus	Endangered	5	Birds	2.5.2.3	Establish disease monitoring protocols for captive native birds to assess presence of avian disease in captive held populations and risk of transfer of disease strains between avian captive holding facilities	2	Ongoing Current		akiapolaau (Hemignathus wilsoni), Akikiki (Oreomystis bairdi), Crested honeycreeper (Palmeria dolei), Hawaii akepa (Loxops coccineus), Hawaii creeper (Oreomystis mana), Kauai akialoa (honeycreeper) (Akialoa stejnegeri), Kauai nukupuu (Hemignathus hanapepe), Kauai `o`o (honeyeater) (Moho braccatus), Large Kauai (=kamao) Thrush (Myadestes myadestinus), Maui parrotbill (honeycreeper) (Pseudonestor x…	Work type not yet selected	Labor type not yet selected	San Diego Zoological Society	San Diego Zoological Society, Division of Forestry and Wildlife, Hawaii Department of Land and Natural Resources, Avian Disease Working Group, U.S. Fish and Wildlife Service, U.S. Geological Survey	Other		Prior to FY 1995
Plan	Revised Hawaiian Forest Birds Recovery Plan	RF(1)	1	Pacific Islands Fish and Wildlife Office (808) 792-9400	Large Kauai (=kamao) Thrush	Myadestes myadestinus	Endangered	5	Birds	2.5.2.3.1	Develop a list of diseases of concern for which captive birds should be routinely tested before they can be transferred between avian captive holding facilities	2	Ongoing Current		akiapolaau (Hemignathus wilsoni), Akikiki (Oreomystis bairdi), Crested honeycreeper (Palmeria dolei), Hawaii akepa (Loxops coccineus), Hawaii creeper (Oreomystis mana), Kauai akialoa (honeycreeper) (Akialoa stejnegeri), Kauai nukupuu (Hemignathus hanapepe), Kauai `o`o (honeyeater) (Moho braccatus), Large Kauai (=kamao) Thrush (Myadestes myadestinus), Maui parrotbill (honeycreeper) (Pseudonestor x…	Work type not yet selected	Labor type not yet selected	San Diego Zoological Society	San Diego Zoological Society, Division of Forestry and Wildlife, Hawaii Department of Land and Natural Resources, Avian Disease Working Group, U.S. Fish and Wildlife Service, U.S. Geological Survey	Other		FY 2006
Plan	Revised Hawaiian Forest Birds Recovery Plan	RF(1)	1	Pacific Islands Fish and Wildlife Office (808) 792-9400	Large Kauai (=kamao) Thrush	Myadestes myadestinus	Endangered	5	Birds	3	Develop captive propagation, translocation and related recovery strategies	1	Ongoing Current	Annual and total costs for captive propagation program, which would implement all related recovery strategies.	akiapolaau (Hemignathus wilsoni), Akikiki (Oreomystis bairdi), Crested honeycreeper (Palmeria dolei), Hawaii akepa (Loxops coccineus), Hawaii creeper (Oreomystis mana), Kauai akialoa (honeycreeper) (Akialoa stejnegeri), Kauai nukupuu (Hemignathus hanapepe), Kauai `o`o (honeyeater) (Moho braccatus), Large Kauai (=kamao) Thrush (Myadestes myadestinus), Maui parrotbill (honeycreeper) (Pseudonestor x…	Work type not yet selected	Labor type not yet selected	San Diego Zoological Society	San Diego Zoological Society, Division of Forestry and Wildlife, Hawaii Department of Land and Natural Resources, Hawaii Forest Bird Recovery Team, U.S. Fish and Wildlife Service, U.S. Geological Survey	U.S. Fish and Wildlife Service		Prior to FY 1995
Plan	Revised Hawaiian Forest Birds Recovery Plan	RF(1)	1	Pacific Islands Fish and Wildlife Office (808) 792-9400	Large Kauai (=kamao) Thrush	Myadestes myadestinus	Endangered	5	Birds	3.1	If egg collections fail, develop methods by which to bring nestling birds, juveniles, and/or adults into captivity with concomitant quarantine procedures	2	Ongoing Current	action number 3.10	akiapolaau (Hemignathus wilsoni), Akikiki (Oreomystis bairdi), Crested honeycreeper (Palmeria dolei), Hawaii akepa (Loxops coccineus), Hawaii creeper (Oreomystis mana), Kauai akialoa (honeycreeper) (Akialoa stejnegeri), Kauai nukupuu (Hemignathus hanapepe), Kauai `o`o (honeyeater) (Moho braccatus), Large Kauai (=kamao) Thrush (Myadestes myadestinus), Maui parrotbill (honeycreeper) (Pseudonestor x…	Work type not yet selected	Labor type not yet selected	San Diego Zoological Society	San Diego Zoological Society, Division of Forestry and Wildlife, Hawaii Department of Land and Natural Resources, U.S. Fish and Wildlife Service, U.S. Geological Survey	U.S. Fish and Wildlife Service		FY 2000 - FY 2004
Plan	Revised Hawaiian Forest Birds Recovery Plan	RF(1)	1	Pacific Islands Fish and Wildlife Office (808) 792-9400	Large Kauai (=kamao) Thrush	Myadestes myadestinus	Endangered	5	Birds	3.1	Periodically evaluate and identify the target species that will require captive propagation for recovery and the appropriate strategy to be used	1	Ongoing Current		akiapolaau (Hemignathus wilsoni), Akikiki (Oreomystis bairdi), Crested honeycreeper (Palmeria dolei), Hawaii akepa (Loxops coccineus), Hawaii creeper (Oreomystis mana), Kauai akialoa (honeycreeper) (Akialoa stejnegeri), Kauai nukupuu (Hemignathus hanapepe), Kauai `o`o (honeyeater) (Moho braccatus), Large Kauai (=kamao) Thrush (Myadestes myadestinus), Maui parrotbill (honeycreeper) (Pseudonestor x…	Work type not yet selected	Labor type not yet selected	San Diego Zoological Society	San Diego Zoological Society, Division of Forestry and Wildlife, Hawaii Department of Land and Natural Resources, Hawaii Forest Bird Recovery Team, U.S. Fish and Wildlife Service, U.S. Geological Survey	U.S. Fish and Wildlife Service		FY 2000 - FY 2004
Plan	Revised Hawaiian Forest Birds Recovery Plan	RF(1)	1	Pacific Islands Fish and Wildlife Office (808) 792-9400	Large Kauai (=kamao) Thrush	Myadestes myadestinus	Endangered	5	Birds	3.11.1	Establish a cryogenic cell culture of germplasm of the endangered Hawaiian avifauna at two partner institutions willing to hold the cell line in perpetuity: In the case of the rarest species in the event of death, or if population is below 300 individuals	1	Ongoing Current		Kauai akialoa (honeycreeper) (Akialoa stejnegeri), Kauai `o`o (honeyeater) (Moho braccatus), Large Kauai (=kamao) Thrush (Myadestes myadestinus), Maui akepa (Loxops ochraceus), Molokai creeper (Paroreomyza flammea), Molokai thrush (Myadestes lanaiensis rutha), Oahu creeper (Paroreomyza maculata), `O`u (honeycreeper) (Psittirostra psittacea), Po`ouli (honeycreeper) (Melamprosops phaeosoma), Small …	Work type not yet selected	Labor type not yet selected	San Diego Zoological Society	San Diego Zoological Society, Division of Forestry and Wildlife, Hawaii Department of Land and Natural Resources, Avian Disease Working Group, Veterinary Consortium (state/federal/private clinicians) [Hawaiian forest birds], U.S. Fish and Wildlife Service, U.S. Geological Survey	U.S. Fish and Wildlife Service		FY 2000 - FY 2004
Plan	Revised Hawaiian Forest Birds Recovery Plan	RF(1)	1	Pacific Islands Fish and Wildlife Office (808) 792-9400	Large Kauai (=kamao) Thrush	Myadestes myadestinus	Endangered	5	Birds	3.12.1	Evaluate the Honolulu Zoo or other qualified institutions as repositories for those endangered species and/or individuals that are not contributing to the captive propagation program	2	Ongoing Current		akiapolaau (Hemignathus wilsoni), Akikiki (Oreomystis bairdi), Crested honeycreeper (Palmeria dolei), Hawaii akepa (Loxops coccineus), Hawaii creeper (Oreomystis mana), Kauai akialoa (honeycreeper) (Akialoa stejnegeri), Kauai nukupuu (Hemignathus hanapepe), Kauai `o`o (honeyeater) (Moho braccatus), Large Kauai (=kamao) Thrush (Myadestes myadestinus), Maui parrotbill (honeycreeper) (Pseudonestor x…	Work type not yet selected	Labor type not yet selected	San Diego Zoological Society	San Diego Zoological Society, Honolulu Zoo, Division of Forestry and Wildlife, Hawaii Department of Land and Natural Resources, Veterinary Consortium (state/federal/private clinicians) [Hawaiian forest birds], U.S. Fish and Wildlife Service	U.S. Fish and Wildlife Service		FY 2000 - FY 2004
Plan	Revised Hawaiian Forest Birds Recovery Plan	RF(1)	1	Pacific Islands Fish and Wildlife Office (808) 792-9400	Large Kauai (=kamao) Thrush	Myadestes myadestinus	Endangered	5	Birds	3.2	Develop captive propagation programs for target species, including both endangered and surrogate species	1	Ongoing Current		akiapolaau (Hemignathus wilsoni), Akikiki (Oreomystis bairdi), Crested honeycreeper (Palmeria dolei), Hawaii akepa (Loxops coccineus), Hawaii creeper (Oreomystis mana), Kauai akialoa (honeycreeper) (Akialoa stejnegeri), Kauai nukupuu (Hemignathus hanapepe), Kauai `o`o (honeyeater) (Moho braccatus), Large Kauai (=kamao) Thrush (Myadestes myadestinus), Maui parrotbill (honeycreeper) (Pseudonestor x…	Work type not yet selected	Labor type not yet selected	San Diego Zoological Society	San Diego Zoological Society, Division of Forestry and Wildlife, Hawaii Department of Land and Natural Resources, Hawaii Forest Bird Recovery Team, U.S. Fish and Wildlife Service, U.S. Geological Survey	U.S. Fish and Wildlife Service		Prior to FY 1995
Plan	Revised Hawaiian Forest Birds Recovery Plan	RF(1)	1	Pacific Islands Fish and Wildlife Office (808) 792-9400	Large Kauai (=kamao) Thrush	Myadestes myadestinus	Endangered	5	Birds	3.2.1	For species considered nearly extinct, efforts should be made to collect eggs for incubation and captive rearing to establish captive breeding flocks whose progeny will be used for reintroduction into native, managed habitat in the future	1	Ongoing Not Current	`o`Ã½, Maui nukupu`u, Maui `akepa, oloma`o, O`ahu creeper, kama`o, Kaua`i nukupu`u, `akialoa, and Kaua`i `o`o.	Kauai akialoa (honeycreeper) (Akialoa stejnegeri), Kauai `o`o (honeyeater) (Moho braccatus), Large Kauai (=kamao) Thrush (Myadestes myadestinus), Maui akepa (Loxops ochraceus), Molokai thrush (Myadestes lanaiensis rutha), Oahu creeper (Paroreomyza maculata), `O`u (honeycreeper) (Psittirostra psittacea)	Work type not yet selected	Labor type not yet selected	San Diego Zoological Society	San Diego Zoological Society, Division of Forestry and Wildlife, Hawaii Department of Land and Natural Resources, Hawaii Forest Bird Recovery Team, U.S. Fish and Wildlife Service, U.S. Geological Survey	U.S. Fish and Wildlife Service		FY 1995 - FY 1999
Plan	Revised Hawaiian Forest Birds Recovery Plan	RF(1)	1	Pacific Islands Fish and Wildlife Office (808) 792-9400	Large Kauai (=kamao) Thrush	Myadestes myadestinus	Endangered	5	Birds	3.4	Acquire funding to build additional facilities to maintain, propagate, incubate and rear endangered species and if necessary, surrogate species	1	Ongoing Current		akiapolaau (Hemignathus wilsoni), Akikiki (Oreomystis bairdi), Bishop's `o`o (Moho bishopi), Crested honeycreeper (Palmeria dolei), Hawaii akepa (Loxops coccineus), Hawaii creeper (Oreomystis mana), Kauai akialoa (honeycreeper) (Akialoa stejnegeri), Kauai `o`o (honeyeater) (Moho braccatus), Large Kauai (=kamao) Thrush (Myadestes myadestinus), Maui akepa (Loxops ochraceus), Maui parrotbill (honeyc…	Work type not yet selected	Labor type not yet selected	San Diego Zoological Society	San Diego Zoological Society, Division of Forestry and Wildlife, Hawaii Department of Land and Natural Resources, Hawaii Forest Bird Recovery Team, U.S. Fish and Wildlife Service, Private Sector	Other		FY 2000 - FY 2004
Plan	Revised Hawaiian Forest Birds Recovery Plan	RF(1)	1	Pacific Islands Fish and Wildlife Office (808) 792-9400	Large Kauai (=kamao) Thrush	Myadestes myadestinus	Endangered	5	Birds	3.6.1	Develop and refine techniques for the release of captive-reared birds into managed habitat: Monitor dispersal, survival, and mortality of released birds to refine propagation and release techniques	1	Ongoing Current		akiapolaau (Hemignathus wilsoni), Akikiki (Oreomystis bairdi), Crested honeycreeper (Palmeria dolei), Hawaii akepa (Loxops coccineus), Hawaii creeper (Oreomystis mana), Kauai akialoa (honeycreeper) (Akialoa stejnegeri), Kauai nukupuu (Hemignathus hanapepe), Kauai `o`o (honeyeater) (Moho braccatus), Large Kauai (=kamao) Thrush (Myadestes myadestinus), Maui parrotbill (honeycreeper) (Pseudonestor x…	Work type not yet selected	Labor type not yet selected	San Diego Zoological Society	San Diego Zoological Society, Division of Forestry and Wildlife, Hawaii Department of Land and Natural Resources, U.S. Fish and Wildlife Service, U.S. Geological Survey	U.S. Fish and Wildlife Service		FY 1995 - FY 1999
Plan	Revised Hawaiian Forest Birds Recovery Plan	RF(1)	1	Pacific Islands Fish and Wildlife Office (808) 792-9400	Large Kauai (=kamao) Thrush	Myadestes myadestinus	Endangered	5	Birds	3.6.2	Develop and refine techniques for the release of captive-reared birds into managed habitat: Develop and refine release (hacking) procedures	2	Ongoing Current		akiapolaau (Hemignathus wilsoni), Akikiki (Oreomystis bairdi), Crested honeycreeper (Palmeria dolei), Hawaii akepa (Loxops coccineus), Hawaii creeper (Oreomystis mana), Kauai akialoa (honeycreeper) (Akialoa stejnegeri), Kauai nukupuu (Hemignathus hanapepe), Kauai `o`o (honeyeater) (Moho braccatus), Large Kauai (=kamao) Thrush (Myadestes myadestinus), Maui parrotbill (honeycreeper) (Pseudonestor x…	Work type not yet selected	Labor type not yet selected	San Diego Zoological Society	San Diego Zoological Society, Division of Forestry and Wildlife, Hawaii Department of Land and Natural Resources, U.S. Fish and Wildlife Service, U.S. Geological Survey	Other		Prior to FY 1995
Plan	Revised Hawaiian Forest Birds Recovery Plan	RF(1)	1	Pacific Islands Fish and Wildlife Office (808) 792-9400	Large Kauai (=kamao) Thrush	Myadestes myadestinus	Endangered	5	Birds	3.7	For each of the species identified as candidates for captive propagation, it is important to establish demographic goals for captive propagation program, i.e. how many birds to produce using which demographic strategy over what period of time and released into how many sites	2	Ongoing Current		akiapolaau (Hemignathus wilsoni), Akikiki (Oreomystis bairdi), Crested honeycreeper (Palmeria dolei), Hawaii akepa (Loxops coccineus), Hawaii creeper (Oreomystis mana), Kauai akialoa (honeycreeper) (Akialoa stejnegeri), Kauai nukupuu (Hemignathus hanapepe), Kauai `o`o (honeyeater) (Moho braccatus), Large Kauai (=kamao) Thrush (Myadestes myadestinus), Maui parrotbill (honeycreeper) (Pseudonestor x…	Work type not yet selected	Labor type not yet selected	San Diego Zoological Society	San Diego Zoological Society, Division of Forestry and Wildlife, Hawaii Department of Land and Natural Resources, U.S. Fish and Wildlife Service, U.S. Geological Survey	U.S. Fish and Wildlife Service		FY 1995 - FY 1999
Plan	Revised Hawaiian Forest Birds Recovery Plan	RF(1)	1	Pacific Islands Fish and Wildlife Office (808) 792-9400	Large Kauai (=kamao) Thrush	Myadestes myadestinus	Endangered	5	Birds	3.8	Develop species specific reintroduction guidelines based on risk assessments that consider the behavioral, disease, demographic and genetic needs of the species	2	Ongoing Current		akiapolaau (Hemignathus wilsoni), Akikiki (Oreomystis bairdi), Crested honeycreeper (Palmeria dolei), Hawaii akepa (Loxops coccineus), Hawaii creeper (Oreomystis mana), Kauai akialoa (honeycreeper) (Akialoa stejnegeri), Kauai nukupuu (Hemignathus hanapepe), Kauai `o`o (honeyeater) (Moho braccatus), Large Kauai (=kamao) Thrush (Myadestes myadestinus), Maui parrotbill (honeycreeper) (Pseudonestor x…	Work type not yet selected	Labor type not yet selected	San Diego Zoological Society	San Diego Zoological Society, Division of Forestry and Wildlife, Hawaii Department of Land and Natural Resources, U.S. Fish and Wildlife Service, U.S. Geological Survey	U.S. Fish and Wildlife Service		FY 1995 - FY 1999
Plan	Revised Hawaiian Forest Birds Recovery Plan	RF(1)	1	Pacific Islands Fish and Wildlife Office (808) 792-9400	Large Kauai (=kamao) Thrush	Myadestes myadestinus	Endangered	5	Birds	3.9	Provide biological material from captive held birds to an agreed holding location or locations determined on a species by species basis	2	Ongoing Current		akiapolaau (Hemignathus wilsoni), Akikiki (Oreomystis bairdi), Crested honeycreeper (Palmeria dolei), Hawaii akepa (Loxops coccineus), Hawaii creeper (Oreomystis mana), Kauai akialoa (honeycreeper) (Akialoa stejnegeri), Kauai nukupuu (Hemignathus hanapepe), Kauai `o`o (honeyeater) (Moho braccatus), Large Kauai (=kamao) Thrush (Myadestes myadestinus), Maui parrotbill (honeycreeper) (Pseudonestor x…	Work type not yet selected	Labor type not yet selected	San Diego Zoological Society	San Diego Zoological Society, Division of Forestry and Wildlife, Hawaii Department of Land and Natural Resources, U.S. Fish and Wildlife Service, U.S. Geological Survey	Other		FY 1995 - FY 1999
Plan	Revised Hawaiian Forest Birds Recovery Plan	RF(1)	1	Pacific Islands Fish and Wildlife Office (808) 792-9400	Large Kauai (=kamao) Thrush	Myadestes myadestinus	Endangered	5	Birds	4.6.2.1	Develop a comprehensive library of microsatellite loci	2	Ongoing Current		akiapolaau (Hemignathus wilsoni), Akikiki (Oreomystis bairdi), Crested honeycreeper (Palmeria dolei), Hawaii akepa (Loxops coccineus), Hawaii creeper (Oreomystis mana), Kauai akialoa (honeycreeper) (Akialoa stejnegeri), Kauai nukupuu (Hemignathus hanapepe), Kauai `o`o (honeyeater) (Moho braccatus), Large Kauai (=kamao) Thrush (Myadestes myadestinus), Maui parrotbill (honeycreeper) (Pseudonestor x…	Work type not yet selected	Labor type not yet selected	San Diego Zoological Society	San Diego Zoological Society, University of Hawaii, Research Institutions, Division of Forestry and Wildlife, Hawaii Department of Land and Natural Resources, U.S. Fish and Wildlife Service, U.S. Geological Survey	Other		FY 1995 - FY 1999
Plan	Revised Hawaiian Forest Birds Recovery Plan	RF(1)	1	Pacific Islands Fish and Wildlife Office (808) 792-9400	Large Kauai (=kamao) Thrush	Myadestes myadestinus	Endangered	5	Birds	4.8.3	Conduct research on the feasibility of vaccines for avian pox and malaria, methods for their delivery, and possible effects on host-parasite coevolutionary adaptations	2	Ongoing Current		akiapolaau (Hemignathus wilsoni), Akikiki (Oreomystis bairdi), Crested honeycreeper (Palmeria dolei), Hawaii akepa (Loxops coccineus), Hawaii creeper (Oreomystis mana), Kauai akialoa (honeycreeper) (Akialoa stejnegeri), Kauai nukupuu (Hemignathus hanapepe), Kauai `o`o (honeyeater) (Moho braccatus), Large Kauai (=kamao) Thrush (Myadestes myadestinus), Maui parrotbill (honeycreeper) (Pseudonestor x…	Work type not yet selected	Labor type not yet selected	San Diego Zoological Society	San Diego Zoological Society, University of Hawaii, Research Institutions, Division of Forestry and Wildlife, Hawaii Department of Land and Natural Resources, U.S. Fish and Wildlife Service, U.S. Geological Survey	Other		FY 2000 - FY 2004
Plan	Revised Hawaiian Forest Birds Recovery Plan	RF(1)	1	Pacific Islands Fish and Wildlife Office (808) 792-9400	Large Kauai (=kamao) Thrush	Myadestes myadestinus	Endangered	5	Birds	6.1.3.3	Expand visitor awareness with development of visitor centers, displays and facilities, and public services interpretive programs: O`ahu, Honolulu Zoo	2	Ongoing Current		akiapolaau (Hemignathus wilsoni), Akikiki (Oreomystis bairdi), Crested honeycreeper (Palmeria dolei), Hawaii akepa (Loxops coccineus), Hawaii creeper (Oreomystis mana), Kauai akialoa (honeycreeper) (Akialoa stejnegeri), Kauai nukupuu (Hemignathus hanapepe), Kauai `o`o (honeyeater) (Moho braccatus), Large Kauai (=kamao) Thrush (Myadestes myadestinus), Maui parrotbill (honeycreeper) (Pseudonestor x…	Work type not yet selected	Labor type not yet selected	Honolulu Zoo	Honolulu Zoo	Other		FY 2000 - FY 2004
Plan	Revised Hawaiian Forest Birds Recovery Plan	RF(1)	1	Pacific Islands Fish and Wildlife Office (808) 792-9400	Maui akepa	Loxops ochraceus	Endangered	6	Birds	3.11.1	Establish a cryogenic cell culture of germplasm of the endangered Hawaiian avifauna at two partner institutions willing to hold the cell line in perpetuity: In the case of the rarest species in the event of death, or if population is below 300 individuals	1	Ongoing Current		Kauai akialoa (honeycreeper) (Akialoa stejnegeri), Kauai `o`o (honeyeater) (Moho braccatus), Large Kauai (=kamao) Thrush (Myadestes myadestinus), Maui akepa (Loxops ochraceus), Molokai creeper (Paroreomyza flammea), Molokai thrush (Myadestes lanaiensis rutha), Oahu creeper (Paroreomyza maculata), `O`u (honeycreeper) (Psittirostra psittacea), Po`ouli (honeycreeper) (Melamprosops phaeosoma), Small …	Work type not yet selected	Labor type not yet selected	San Diego Zoological Society	San Diego Zoological Society, Division of Forestry and Wildlife, Hawaii Department of Land and Natural Resources, Avian Disease Working Group, Veterinary Consortium (state/federal/private clinicians) [Hawaiian forest birds], U.S. Fish and Wildlife Service, U.S. Geological Survey	U.S. Fish and Wildlife Service		FY 2000 - FY 2004
Plan	Revised Hawaiian Forest Birds Recovery Plan	RF(1)	1	Pacific Islands Fish and Wildlife Office (808) 792-9400	Maui akepa	Loxops ochraceus	Endangered	6	Birds	3.2.1	For species considered nearly extinct, efforts should be made to collect eggs for incubation and captive rearing to establish captive breeding flocks whose progeny will be used for reintroduction into native, managed habitat in the future	1	Ongoing Not Current	`o`Ã½, Maui nukupu`u, Maui `akepa, oloma`o, O`ahu creeper, kama`o, Kaua`i nukupu`u, `akialoa, and Kaua`i `o`o.	Kauai akialoa (honeycreeper) (Akialoa stejnegeri), Kauai `o`o (honeyeater) (Moho braccatus), Large Kauai (=kamao) Thrush (Myadestes myadestinus), Maui akepa (Loxops ochraceus), Molokai thrush (Myadestes lanaiensis rutha), Oahu creeper (Paroreomyza maculata), `O`u (honeycreeper) (Psittirostra psittacea)	Work type not yet selected	Labor type not yet selected	San Diego Zoological Society	San Diego Zoological Society, Division of Forestry and Wildlife, Hawaii Department of Land and Natural Resources, Hawaii Forest Bird Recovery Team, U.S. Fish and Wildlife Service, U.S. Geological Survey	U.S. Fish and Wildlife Service		FY 1995 - FY 1999
Plan	Revised Hawaiian Forest Birds Recovery Plan	RF(1)	1	Pacific Islands Fish and Wildlife Office (808) 792-9400	Maui akepa	Loxops ochraceus	Endangered	6	Birds	3.4	Acquire funding to build additional facilities to maintain, propagate, incubate and rear endangered species and if necessary, surrogate species	1	Ongoing Current		akiapolaau (Hemignathus wilsoni), Akikiki (Oreomystis bairdi), Bishop's `o`o (Moho bishopi), Crested honeycreeper (Palmeria dolei), Hawaii akepa (Loxops coccineus), Hawaii creeper (Oreomystis mana), Kauai akialoa (honeycreeper) (Akialoa stejnegeri), Kauai `o`o (honeyeater) (Moho braccatus), Large Kauai (=kamao) Thrush (Myadestes myadestinus), Maui akepa (Loxops ochraceus), Maui parrotbill (honeyc…	Work type not yet selected	Labor type not yet selected	San Diego Zoological Society	San Diego Zoological Society, Division of Forestry and Wildlife, Hawaii Department of Land and Natural Resources, Hawaii Forest Bird Recovery Team, U.S. Fish and Wildlife Service, Private Sector	Other		FY 2000 - FY 2004
Plan	Revised Hawaiian Forest Birds Recovery Plan	RF(1)	1	Pacific Islands Fish and Wildlife Office (808) 792-9400	Maui parrotbill (honeycreeper)	Pseudonestor xanthophrys	Endangered	1	Birds	2.5.2.3	Establish disease monitoring protocols for captive native birds to assess presence of avian disease in captive held populations and risk of transfer of disease strains between avian captive holding facilities	2	Ongoing Current		akiapolaau (Hemignathus wilsoni), Akikiki (Oreomystis bairdi), Crested honeycreeper (Palmeria dolei), Hawaii akepa (Loxops coccineus), Hawaii creeper (Oreomystis mana), Kauai akialoa (honeycreeper) (Akialoa stejnegeri), Kauai nukupuu (Hemignathus hanapepe), Kauai `o`o (honeyeater) (Moho braccatus), Large Kauai (=kamao) Thrush (Myadestes myadestinus), Maui parrotbill (honeycreeper) (Pseudonestor x…	Work type not yet selected	Labor type not yet selected	San Diego Zoological Society	San Diego Zoological Society, Division of Forestry and Wildlife, Hawaii Department of Land and Natural Resources, Avian Disease Working Group, U.S. Fish and Wildlife Service, U.S. Geological Survey	Other		Prior to FY 1995
Plan	Revised Hawaiian Forest Birds Recovery Plan	RF(1)	1	Pacific Islands Fish and Wildlife Office (808) 792-9400	Maui parrotbill (honeycreeper)	Pseudonestor xanthophrys	Endangered	1	Birds	2.5.2.3.1	Develop a list of diseases of concern for which captive birds should be routinely tested before they can be transferred between avian captive holding facilities	2	Ongoing Current		akiapolaau (Hemignathus wilsoni), Akikiki (Oreomystis bairdi), Crested honeycreeper (Palmeria dolei), Hawaii akepa (Loxops coccineus), Hawaii creeper (Oreomystis mana), Kauai akialoa (honeycreeper) (Akialoa stejnegeri), Kauai nukupuu (Hemignathus hanapepe), Kauai `o`o (honeyeater) (Moho braccatus), Large Kauai (=kamao) Thrush (Myadestes myadestinus), Maui parrotbill (honeycreeper) (Pseudonestor x…	Work type not yet selected	Labor type not yet selected	San Diego Zoological Society	San Diego Zoological Society, Division of Forestry and Wildlife, Hawaii Department of Land and Natural Resources, Avian Disease Working Group, U.S. Fish and Wildlife Service, U.S. Geological Survey	Other		FY 2006
Plan	Revised Hawaiian Forest Birds Recovery Plan	RF(1)	1	Pacific Islands Fish and Wildlife Office (808) 792-9400	Maui parrotbill (honeycreeper)	Pseudonestor xanthophrys	Endangered	1	Birds	3	Develop captive propagation, translocation and related recovery strategies	1	Ongoing Current	Annual and total costs for captive propagation program, which would implement all related recovery strategies.	akiapolaau (Hemignathus wilsoni), Akikiki (Oreomystis bairdi), Crested honeycreeper (Palmeria dolei), Hawaii akepa (Loxops coccineus), Hawaii creeper (Oreomystis mana), Kauai akialoa (honeycreeper) (Akialoa stejnegeri), Kauai nukupuu (Hemignathus hanapepe), Kauai `o`o (honeyeater) (Moho braccatus), Large Kauai (=kamao) Thrush (Myadestes myadestinus), Maui parrotbill (honeycreeper) (Pseudonestor x…	Work type not yet selected	Labor type not yet selected	San Diego Zoological Society	San Diego Zoological Society, Division of Forestry and Wildlife, Hawaii Department of Land and Natural Resources, Hawaii Forest Bird Recovery Team, U.S. Fish and Wildlife Service, U.S. Geological Survey	U.S. Fish and Wildlife Service		Prior to FY 1995
Plan	Revised Hawaiian Forest Birds Recovery Plan	RF(1)	1	Pacific Islands Fish and Wildlife Office (808) 792-9400	Maui parrotbill (honeycreeper)	Pseudonestor xanthophrys	Endangered	1	Birds	3.1	If egg collections fail, develop methods by which to bring nestling birds, juveniles, and/or adults into captivity with concomitant quarantine procedures	2	Ongoing Current	action number 3.10	akiapolaau (Hemignathus wilsoni), Akikiki (Oreomystis bairdi), Crested honeycreeper (Palmeria dolei), Hawaii akepa (Loxops coccineus), Hawaii creeper (Oreomystis mana), Kauai akialoa (honeycreeper) (Akialoa stejnegeri), Kauai nukupuu (Hemignathus hanapepe), Kauai `o`o (honeyeater) (Moho braccatus), Large Kauai (=kamao) Thrush (Myadestes myadestinus), Maui parrotbill (honeycreeper) (Pseudonestor x…	Work type not yet selected	Labor type not yet selected	San Diego Zoological Society	San Diego Zoological Society, Division of Forestry and Wildlife, Hawaii Department of Land and Natural Resources, U.S. Fish and Wildlife Service, U.S. Geological Survey	U.S. Fish and Wildlife Service		FY 2000 - FY 2004
Plan	Revised Hawaiian Forest Birds Recovery Plan	RF(1)	1	Pacific Islands Fish and Wildlife Office (808) 792-9400	Maui parrotbill (honeycreeper)	Pseudonestor xanthophrys	Endangered	1	Birds	3.1	Periodically evaluate and identify the target species that will require captive propagation for recovery and the appropriate strategy to be used	1	Ongoing Current		akiapolaau (Hemignathus wilsoni), Akikiki (Oreomystis bairdi), Crested honeycreeper (Palmeria dolei), Hawaii akepa (Loxops coccineus), Hawaii creeper (Oreomystis mana), Kauai akialoa (honeycreeper) (Akialoa stejnegeri), Kauai nukupuu (Hemignathus hanapepe), Kauai `o`o (honeyeater) (Moho braccatus), Large Kauai (=kamao) Thrush (Myadestes myadestinus), Maui parrotbill (honeycreeper) (Pseudonestor x…	Work type not yet selected	Labor type not yet selected	San Diego Zoological Society	San Diego Zoological Society, Division of Forestry and Wildlife, Hawaii Department of Land and Natural Resources, Hawaii Forest Bird Recovery Team, U.S. Fish and Wildlife Service, U.S. Geological Survey	U.S. Fish and Wildlife Service		FY 2000 - FY 2004
Plan	Revised Hawaiian Forest Birds Recovery Plan	RF(1)	1	Pacific Islands Fish and Wildlife Office (808) 792-9400	Maui parrotbill (honeycreeper)	Pseudonestor xanthophrys	Endangered	1	Birds	3.11.2	Establish a cryogenic cell culture of germplasm of the endangered Hawaiian avifauna at two partner institutions willing to hold the cell line in perpetuity: Obtain and hold cryogenic germplasm for all other endangered forest birds	2	Ongoing Current		akiapolaau (Hemignathus wilsoni), Crested honeycreeper (Palmeria dolei), Hawaii akepa (Loxops coccineus), Hawaii creeper (Oreomystis mana), Maui parrotbill (honeycreeper) (Pseudonestor xanthophrys), Oahu elepaio (Chasiempis ibidis), Palila (honeycreeper) (Loxioides bailleui)	Work type not yet selected	Labor type not yet selected	San Diego Zoological Society	San Diego Zoological Society, Division of Forestry and Wildlife, Hawaii Department of Land and Natural Resources, Avian Disease Working Group, Veterinary Consortium (state/federal/private clinicians) [Hawaiian forest birds], U.S. Fish and Wildlife Service, U.S. Geological Survey	U.S. Fish and Wildlife Service		FY 2000 - FY 2004
Plan	Revised Hawaiian Forest Birds Recovery Plan	RF(1)	1	Pacific Islands Fish and Wildlife Office (808) 792-9400	Maui parrotbill (honeycreeper)	Pseudonestor xanthophrys	Endangered	1	Birds	3.12.1	Evaluate the Honolulu Zoo or other qualified institutions as repositories for those endangered species and/or individuals that are not contributing to the captive propagation program	2	Ongoing Current		akiapolaau (Hemignathus wilsoni), Akikiki (Oreomystis bairdi), Crested honeycreeper (Palmeria dolei), Hawaii akepa (Loxops coccineus), Hawaii creeper (Oreomystis mana), Kauai akialoa (honeycreeper) (Akialoa stejnegeri), Kauai nukupuu (Hemignathus hanapepe), Kauai `o`o (honeyeater) (Moho braccatus), Large Kauai (=kamao) Thrush (Myadestes myadestinus), Maui parrotbill (honeycreeper) (Pseudonestor x…	Work type not yet selected	Labor type not yet selected	San Diego Zoological Society	San Diego Zoological Society, Honolulu Zoo, Division of Forestry and Wildlife, Hawaii Department of Land and Natural Resources, Veterinary Consortium (state/federal/private clinicians) [Hawaiian forest birds], U.S. Fish and Wildlife Service	U.S. Fish and Wildlife Service		FY 2000 - FY 2004
Plan	Revised Hawaiian Forest Birds Recovery Plan	RF(1)	1	Pacific Islands Fish and Wildlife Office (808) 792-9400	Maui parrotbill (honeycreeper)	Pseudonestor xanthophrys	Endangered	1	Birds	3.2	Develop captive propagation programs for target species, including both endangered and surrogate species	1	Ongoing Current		akiapolaau (Hemignathus wilsoni), Akikiki (Oreomystis bairdi), Crested honeycreeper (Palmeria dolei), Hawaii akepa (Loxops coccineus), Hawaii creeper (Oreomystis mana), Kauai akialoa (honeycreeper) (Akialoa stejnegeri), Kauai nukupuu (Hemignathus hanapepe), Kauai `o`o (honeyeater) (Moho braccatus), Large Kauai (=kamao) Thrush (Myadestes myadestinus), Maui parrotbill (honeycreeper) (Pseudonestor x…	Work type not yet selected	Labor type not yet selected	San Diego Zoological Society	San Diego Zoological Society, Division of Forestry and Wildlife, Hawaii Department of Land and Natural Resources, Hawaii Forest Bird Recovery Team, U.S. Fish and Wildlife Service, U.S. Geological Survey	U.S. Fish and Wildlife Service		Prior to FY 1995
Plan	Revised Hawaiian Forest Birds Recovery Plan	RF(1)	1	Pacific Islands Fish and Wildlife Office (808) 792-9400	Maui parrotbill (honeycreeper)	Pseudonestor xanthophrys	Endangered	1	Birds	3.2.5.1	Collect the eggs of Maui parrotbill and maintain a captive breeding flock whose progeny will be used for reintroduction into managed habitat in the future	2	Ongoing Current	Maui parrotbill.	Maui parrotbill (honeycreeper) (Pseudonestor xanthophrys)	Work type not yet selected	Labor type not yet selected	San Diego Zoological Society	San Diego Zoological Society, Division of Forestry and Wildlife, Hawaii Department of Land and Natural Resources, Hawaii Forest Bird Recovery Team, U.S. Fish and Wildlife Service, U.S. Geological Survey	Other		FY 2000 - FY 2004
Plan	Revised Hawaiian Forest Birds Recovery Plan	RF(1)	1	Pacific Islands Fish and Wildlife Office (808) 792-9400	Maui parrotbill (honeycreeper)	Pseudonestor xanthophrys	Endangered	1	Birds	3.2.5.2	Develop rear and release methods for managed native habitat on leeward Haleakala (Kahikinui), West Maui or Moloka`i, when disease is no longer known to be a threat	2	Planned	Maui parrotbill.	Maui parrotbill (honeycreeper) (Pseudonestor xanthophrys)	Work type not yet selected	Labor type not yet selected	San Diego Zoological Society	San Diego Zoological Society, Division of Forestry and Wildlife, Hawaii Department of Land and Natural Resources, Hawaii Forest Bird Recovery Team, U.S. Fish and Wildlife Service, U.S. Geological Survey	Other		FY 2005
Plan	Revised Hawaiian Forest Birds Recovery Plan	RF(1)	1	Pacific Islands Fish and Wildlife Office (808) 792-9400	Maui parrotbill (honeycreeper)	Pseudonestor xanthophrys	Endangered	1	Birds	3.3.1	Develop methods of evaluating, selecting, and preparing sites for release of endangered birds to ensure long-term persistence of birds reintroduced to West Maui and Moloka`i	2	Ongoing Current	Maui forest birds.	Crested honeycreeper (Palmeria dolei), Maui parrotbill (honeycreeper) (Pseudonestor xanthophrys), Po`ouli (honeycreeper) (Melamprosops phaeosoma)	Work type not yet selected	Labor type not yet selected	San Diego Zoological Society	San Diego Zoological Society, Division of Forestry and Wildlife, Hawaii Department of Land and Natural Resources, Hawaii Forest Bird Recovery Team, U.S. Fish and Wildlife Service, U.S. Geological Survey	U.S. Fish and Wildlife Service		FY 2000 - FY 2004
Plan	Revised Hawaiian Forest Birds Recovery Plan	RF(1)	1	Pacific Islands Fish and Wildlife Office (808) 792-9400	Maui parrotbill (honeycreeper)	Pseudonestor xanthophrys	Endangered	1	Birds	3.4	Acquire funding to build additional facilities to maintain, propagate, incubate and rear endangered species and if necessary, surrogate species	1	Ongoing Current		akiapolaau (Hemignathus wilsoni), Akikiki (Oreomystis bairdi), Bishop's `o`o (Moho bishopi), Crested honeycreeper (Palmeria dolei), Hawaii akepa (Loxops coccineus), Hawaii creeper (Oreomystis mana), Kauai akialoa (honeycreeper) (Akialoa stejnegeri), Kauai `o`o (honeyeater) (Moho braccatus), Large Kauai (=kamao) Thrush (Myadestes myadestinus), Maui akepa (Loxops ochraceus), Maui parrotbill (honeyc…	Work type not yet selected	Labor type not yet selected	San Diego Zoological Society	San Diego Zoological Society, Division of Forestry and Wildlife, Hawaii Department of Land and Natural Resources, Hawaii Forest Bird Recovery Team, U.S. Fish and Wildlife Service, Private Sector	Other		FY 2000 - FY 2004
Plan	Revised Hawaiian Forest Birds Recovery Plan	RF(1)	1	Pacific Islands Fish and Wildlife Office (808) 792-9400	Maui parrotbill (honeycreeper)	Pseudonestor xanthophrys	Endangered	1	Birds	3.6.1	Develop and refine techniques for the release of captive-reared birds into managed habitat: Monitor dispersal, survival, and mortality of released birds to refine propagation and release techniques	1	Ongoing Current		akiapolaau (Hemignathus wilsoni), Akikiki (Oreomystis bairdi), Crested honeycreeper (Palmeria dolei), Hawaii akepa (Loxops coccineus), Hawaii creeper (Oreomystis mana), Kauai akialoa (honeycreeper) (Akialoa stejnegeri), Kauai nukupuu (Hemignathus hanapepe), Kauai `o`o (honeyeater) (Moho braccatus), Large Kauai (=kamao) Thrush (Myadestes myadestinus), Maui parrotbill (honeycreeper) (Pseudonestor x…	Work type not yet selected	Labor type not yet selected	San Diego Zoological Society	San Diego Zoological Society, Division of Forestry and Wildlife, Hawaii Department of Land and Natural Resources, U.S. Fish and Wildlife Service, U.S. Geological Survey	U.S. Fish and Wildlife Service		FY 1995 - FY 1999
Plan	Revised Hawaiian Forest Birds Recovery Plan	RF(1)	1	Pacific Islands Fish and Wildlife Office (808) 792-9400	Maui parrotbill (honeycreeper)	Pseudonestor xanthophrys	Endangered	1	Birds	3.6.2	Develop and refine techniques for the release of captive-reared birds into managed habitat: Develop and refine release (hacking) procedures	2	Ongoing Current		akiapolaau (Hemignathus wilsoni), Akikiki (Oreomystis bairdi), Crested honeycreeper (Palmeria dolei), Hawaii akepa (Loxops coccineus), Hawaii creeper (Oreomystis mana), Kauai akialoa (honeycreeper) (Akialoa stejnegeri), Kauai nukupuu (Hemignathus hanapepe), Kauai `o`o (honeyeater) (Moho braccatus), Large Kauai (=kamao) Thrush (Myadestes myadestinus), Maui parrotbill (honeycreeper) (Pseudonestor x…	Work type not yet selected	Labor type not yet selected	San Diego Zoological Society	San Diego Zoological Society, Division of Forestry and Wildlife, Hawaii Department of Land and Natural Resources, U.S. Fish and Wildlife Service, U.S. Geological Survey	Other		Prior to FY 1995
Plan	Revised Hawaiian Forest Birds Recovery Plan	RF(1)	1	Pacific Islands Fish and Wildlife Office (808) 792-9400	Maui parrotbill (honeycreeper)	Pseudonestor xanthophrys	Endangered	1	Birds	3.7	For each of the species identified as candidates for captive propagation, it is important to establish demographic goals for captive propagation program, i.e. how many birds to produce using which demographic strategy over what period of time and released into how many sites	2	Ongoing Current		akiapolaau (Hemignathus wilsoni), Akikiki (Oreomystis bairdi), Crested honeycreeper (Palmeria dolei), Hawaii akepa (Loxops coccineus), Hawaii creeper (Oreomystis mana), Kauai akialoa (honeycreeper) (Akialoa stejnegeri), Kauai nukupuu (Hemignathus hanapepe), Kauai `o`o (honeyeater) (Moho braccatus), Large Kauai (=kamao) Thrush (Myadestes myadestinus), Maui parrotbill (honeycreeper) (Pseudonestor x…	Work type not yet selected	Labor type not yet selected	San Diego Zoological Society	San Diego Zoological Society, Division of Forestry and Wildlife, Hawaii Department of Land and Natural Resources, U.S. Fish and Wildlife Service, U.S. Geological Survey	U.S. Fish and Wildlife Service		FY 1995 - FY 1999
Plan	Revised Hawaiian Forest Birds Recovery Plan	RF(1)	1	Pacific Islands Fish and Wildlife Office (808) 792-9400	Maui parrotbill (honeycreeper)	Pseudonestor xanthophrys	Endangered	1	Birds	3.8	Develop species specific reintroduction guidelines based on risk assessments that consider the behavioral, disease, demographic and genetic needs of the species	2	Ongoing Current		akiapolaau (Hemignathus wilsoni), Akikiki (Oreomystis bairdi), Crested honeycreeper (Palmeria dolei), Hawaii akepa (Loxops coccineus), Hawaii creeper (Oreomystis mana), Kauai akialoa (honeycreeper) (Akialoa stejnegeri), Kauai nukupuu (Hemignathus hanapepe), Kauai `o`o (honeyeater) (Moho braccatus), Large Kauai (=kamao) Thrush (Myadestes myadestinus), Maui parrotbill (honeycreeper) (Pseudonestor x…	Work type not yet selected	Labor type not yet selected	San Diego Zoological Society	San Diego Zoological Society, Division of Forestry and Wildlife, Hawaii Department of Land and Natural Resources, U.S. Fish and Wildlife Service, U.S. Geological Survey	U.S. Fish and Wildlife Service		FY 1995 - FY 1999
Plan	Revised Hawaiian Forest Birds Recovery Plan	RF(1)	1	Pacific Islands Fish and Wildlife Office (808) 792-9400	Maui parrotbill (honeycreeper)	Pseudonestor xanthophrys	Endangered	1	Birds	3.9	Provide biological material from captive held birds to an agreed holding location or locations determined on a species by species basis	2	Ongoing Current		akiapolaau (Hemignathus wilsoni), Akikiki (Oreomystis bairdi), Crested honeycreeper (Palmeria dolei), Hawaii akepa (Loxops coccineus), Hawaii creeper (Oreomystis mana), Kauai akialoa (honeycreeper) (Akialoa stejnegeri), Kauai nukupuu (Hemignathus hanapepe), Kauai `o`o (honeyeater) (Moho braccatus), Large Kauai (=kamao) Thrush (Myadestes myadestinus), Maui parrotbill (honeycreeper) (Pseudonestor x…	Work type not yet selected	Labor type not yet selected	San Diego Zoological Society	San Diego Zoological Society, Division of Forestry and Wildlife, Hawaii Department of Land and Natural Resources, U.S. Fish and Wildlife Service, U.S. Geological Survey	Other		FY 1995 - FY 1999
Plan	Revised Hawaiian Forest Birds Recovery Plan	RF(1)	1	Pacific Islands Fish and Wildlife Office (808) 792-9400	Maui parrotbill (honeycreeper)	Pseudonestor xanthophrys	Endangered	1	Birds	4.6.2.1	Develop a comprehensive library of microsatellite loci	2	Ongoing Current		akiapolaau (Hemignathus wilsoni), Akikiki (Oreomystis bairdi), Crested honeycreeper (Palmeria dolei), Hawaii akepa (Loxops coccineus), Hawaii creeper (Oreomystis mana), Kauai akialoa (honeycreeper) (Akialoa stejnegeri), Kauai nukupuu (Hemignathus hanapepe), Kauai `o`o (honeyeater) (Moho braccatus), Large Kauai (=kamao) Thrush (Myadestes myadestinus), Maui parrotbill (honeycreeper) (Pseudonestor x…	Work type not yet selected	Labor type not yet selected	San Diego Zoological Society	San Diego Zoological Society, University of Hawaii, Research Institutions, Division of Forestry and Wildlife, Hawaii Department of Land and Natural Resources, U.S. Fish and Wildlife Service, U.S. Geological Survey	Other		FY 1995 - FY 1999
Plan	Revised Hawaiian Forest Birds Recovery Plan	RF(1)	1	Pacific Islands Fish and Wildlife Office (808) 792-9400	Maui parrotbill (honeycreeper)	Pseudonestor xanthophrys	Endangered	1	Birds	4.8.3	Conduct research on the feasibility of vaccines for avian pox and malaria, methods for their delivery, and possible effects on host-parasite coevolutionary adaptations	2	Ongoing Current		akiapolaau (Hemignathus wilsoni), Akikiki (Oreomystis bairdi), Crested honeycreeper (Palmeria dolei), Hawaii akepa (Loxops coccineus), Hawaii creeper (Oreomystis mana), Kauai akialoa (honeycreeper) (Akialoa stejnegeri), Kauai nukupuu (Hemignathus hanapepe), Kauai `o`o (honeyeater) (Moho braccatus), Large Kauai (=kamao) Thrush (Myadestes myadestinus), Maui parrotbill (honeycreeper) (Pseudonestor x…	Work type not yet selected	Labor type not yet selected	San Diego Zoological Society	San Diego Zoological Society, University of Hawaii, Research Institutions, Division of Forestry and Wildlife, Hawaii Department of Land and Natural Resources, U.S. Fish and Wildlife Service, U.S. Geological Survey	Other		FY 2000 - FY 2004
Plan	Revised Hawaiian Forest Birds Recovery Plan	RF(1)	1	Pacific Islands Fish and Wildlife Office (808) 792-9400	Maui parrotbill (honeycreeper)	Pseudonestor xanthophrys	Endangered	1	Birds	6.1.3.3	Expand visitor awareness with development of visitor centers, displays and facilities, and public services interpretive programs: O`ahu, Honolulu Zoo	2	Ongoing Current		akiapolaau (Hemignathus wilsoni), Akikiki (Oreomystis bairdi), Crested honeycreeper (Palmeria dolei), Hawaii akepa (Loxops coccineus), Hawaii creeper (Oreomystis mana), Kauai akialoa (honeycreeper) (Akialoa stejnegeri), Kauai nukupuu (Hemignathus hanapepe), Kauai `o`o (honeyeater) (Moho braccatus), Large Kauai (=kamao) Thrush (Myadestes myadestinus), Maui parrotbill (honeycreeper) (Pseudonestor x…	Work type not yet selected	Labor type not yet selected	Honolulu Zoo	Honolulu Zoo	Other		FY 2000 - FY 2004
Plan	Revised Hawaiian Forest Birds Recovery Plan	RF(1)	1	Pacific Islands Fish and Wildlife Office (808) 792-9400	Molokai creeper	Paroreomyza flammea	Endangered	5	Birds	3.11.1	Establish a cryogenic cell culture of germplasm of the endangered Hawaiian avifauna at two partner institutions willing to hold the cell line in perpetuity: In the case of the rarest species in the event of death, or if population is below 300 individuals	1	Ongoing Current		Kauai akialoa (honeycreeper) (Akialoa stejnegeri), Kauai `o`o (honeyeater) (Moho braccatus), Large Kauai (=kamao) Thrush (Myadestes myadestinus), Maui akepa (Loxops ochraceus), Molokai creeper (Paroreomyza flammea), Molokai thrush (Myadestes lanaiensis rutha), Oahu creeper (Paroreomyza maculata), `O`u (honeycreeper) (Psittirostra psittacea), Po`ouli (honeycreeper) (Melamprosops phaeosoma), Small …	Work type not yet selected	Labor type not yet selected	San Diego Zoological Society	San Diego Zoological Society, Division of Forestry and Wildlife, Hawaii Department of Land and Natural Resources, Avian Disease Working Group, Veterinary Consortium (state/federal/private clinicians) [Hawaiian forest birds], U.S. Fish and Wildlife Service, U.S. Geological Survey	U.S. Fish and Wildlife Service		FY 2000 - FY 2004
Plan	Revised Hawaiian Forest Birds Recovery Plan	RF(1)	1	Pacific Islands Fish and Wildlife Office (808) 792-9400	Molokai creeper	Paroreomyza flammea	Endangered	5	Birds	3.4	Acquire funding to build additional facilities to maintain, propagate, incubate and rear endangered species and if necessary, surrogate species	1	Ongoing Current		akiapolaau (Hemignathus wilsoni), Akikiki (Oreomystis bairdi), Bishop's `o`o (Moho bishopi), Crested honeycreeper (Palmeria dolei), Hawaii akepa (Loxops coccineus), Hawaii creeper (Oreomystis mana), Kauai akialoa (honeycreeper) (Akialoa stejnegeri), Kauai `o`o (honeyeater) (Moho braccatus), Large Kauai (=kamao) Thrush (Myadestes myadestinus), Maui akepa (Loxops ochraceus), Maui parrotbill (honeyc…	Work type not yet selected	Labor type not yet selected	San Diego Zoological Society	San Diego Zoological Society, Division of Forestry and Wildlife, Hawaii Department of Land and Natural Resources, Hawaii Forest Bird Recovery Team, U.S. Fish and Wildlife Service, Private Sector	Other		FY 2000 - FY 2004
Plan	Revised Hawaiian Forest Birds Recovery Plan	RF(1)	1	Pacific Islands Fish and Wildlife Office (808) 792-9400	Molokai thrush	Myadestes lanaiensis rutha	Endangered	5	Birds	3.11.1	Establish a cryogenic cell culture of germplasm of the endangered Hawaiian avifauna at two partner institutions willing to hold the cell line in perpetuity: In the case of the rarest species in the event of death, or if population is below 300 individuals	1	Ongoing Current		Kauai akialoa (honeycreeper) (Akialoa stejnegeri), Kauai `o`o (honeyeater) (Moho braccatus), Large Kauai (=kamao) Thrush (Myadestes myadestinus), Maui akepa (Loxops ochraceus), Molokai creeper (Paroreomyza flammea), Molokai thrush (Myadestes lanaiensis rutha), Oahu creeper (Paroreomyza maculata), `O`u (honeycreeper) (Psittirostra psittacea), Po`ouli (honeycreeper) (Melamprosops phaeosoma), Small …	Work type not yet selected	Labor type not yet selected	San Diego Zoological Society	San Diego Zoological Society, Division of Forestry and Wildlife, Hawaii Department of Land and Natural Resources, Avian Disease Working Group, Veterinary Consortium (state/federal/private clinicians) [Hawaiian forest birds], U.S. Fish and Wildlife Service, U.S. Geological Survey	U.S. Fish and Wildlife Service		FY 2000 - FY 2004
Plan	Revised Hawaiian Forest Birds Recovery Plan	RF(1)	1	Pacific Islands Fish and Wildlife Office (808) 792-9400	Molokai thrush	Myadestes lanaiensis rutha	Endangered	5	Birds	3.2.1	For species considered nearly extinct, efforts should be made to collect eggs for incubation and captive rearing to establish captive breeding flocks whose progeny will be used for reintroduction into native, managed habitat in the future	1	Ongoing Not Current	`o`Ã½, Maui nukupu`u, Maui `akepa, oloma`o, O`ahu creeper, kama`o, Kaua`i nukupu`u, `akialoa, and Kaua`i `o`o.	Kauai akialoa (honeycreeper) (Akialoa stejnegeri), Kauai `o`o (honeyeater) (Moho braccatus), Large Kauai (=kamao) Thrush (Myadestes myadestinus), Maui akepa (Loxops ochraceus), Molokai thrush (Myadestes lanaiensis rutha), Oahu creeper (Paroreomyza maculata), `O`u (honeycreeper) (Psittirostra psittacea)	Work type not yet selected	Labor type not yet selected	San Diego Zoological Society	San Diego Zoological Society, Division of Forestry and Wildlife, Hawaii Department of Land and Natural Resources, Hawaii Forest Bird Recovery Team, U.S. Fish and Wildlife Service, U.S. Geological Survey	U.S. Fish and Wildlife Service		FY 1995 - FY 1999
Plan	Revised Hawaiian Forest Birds Recovery Plan	RF(1)	1	Pacific Islands Fish and Wildlife Office (808) 792-9400	Molokai thrush	Myadestes lanaiensis rutha	Endangered	5	Birds	3.4	Acquire funding to build additional facilities to maintain, propagate, incubate and rear endangered species and if necessary, surrogate species	1	Ongoing Current		akiapolaau (Hemignathus wilsoni), Akikiki (Oreomystis bairdi), Bishop's `o`o (Moho bishopi), Crested honeycreeper (Palmeria dolei), Hawaii akepa (Loxops coccineus), Hawaii creeper (Oreomystis mana), Kauai akialoa (honeycreeper) (Akialoa stejnegeri), Kauai `o`o (honeyeater) (Moho braccatus), Large Kauai (=kamao) Thrush (Myadestes myadestinus), Maui akepa (Loxops ochraceus), Maui parrotbill (honeyc…	Work type not yet selected	Labor type not yet selected	San Diego Zoological Society	San Diego Zoological Society, Division of Forestry and Wildlife, Hawaii Department of Land and Natural Resources, Hawaii Forest Bird Recovery Team, U.S. Fish and Wildlife Service, Private Sector	Other		FY 2000 - FY 2004
Plan	Revised Hawaiian Forest Birds Recovery Plan	RF(1)	1	Pacific Islands Fish and Wildlife Office (808) 792-9400	Oahu creeper	Paroreomyza maculata	Endangered	5	Birds	3.11.1	Establish a cryogenic cell culture of germplasm of the endangered Hawaiian avifauna at two partner institutions willing to hold the cell line in perpetuity: In the case of the rarest species in the event of death, or if population is below 300 individuals	1	Ongoing Current		Kauai akialoa (honeycreeper) (Akialoa stejnegeri), Kauai `o`o (honeyeater) (Moho braccatus), Large Kauai (=kamao) Thrush (Myadestes myadestinus), Maui akepa (Loxops ochraceus), Molokai creeper (Paroreomyza flammea), Molokai thrush (Myadestes lanaiensis rutha), Oahu creeper (Paroreomyza maculata), `O`u (honeycreeper) (Psittirostra psittacea), Po`ouli (honeycreeper) (Melamprosops phaeosoma), Small …	Work type not yet selected	Labor type not yet selected	San Diego Zoological Society	San Diego Zoological Society, Division of Forestry and Wildlife, Hawaii Department of Land and Natural Resources, Avian Disease Working Group, Veterinary Consortium (state/federal/private clinicians) [Hawaiian forest birds], U.S. Fish and Wildlife Service, U.S. Geological Survey	U.S. Fish and Wildlife Service		FY 2000 - FY 2004
Plan	Revised Hawaiian Forest Birds Recovery Plan	RF(1)	1	Pacific Islands Fish and Wildlife Office (808) 792-9400	Oahu creeper	Paroreomyza maculata	Endangered	5	Birds	3.2.1	For species considered nearly extinct, efforts should be made to collect eggs for incubation and captive rearing to establish captive breeding flocks whose progeny will be used for reintroduction into native, managed habitat in the future	1	Ongoing Not Current	`o`Ã½, Maui nukupu`u, Maui `akepa, oloma`o, O`ahu creeper, kama`o, Kaua`i nukupu`u, `akialoa, and Kaua`i `o`o.	Kauai akialoa (honeycreeper) (Akialoa stejnegeri), Kauai `o`o (honeyeater) (Moho braccatus), Large Kauai (=kamao) Thrush (Myadestes myadestinus), Maui akepa (Loxops ochraceus), Molokai thrush (Myadestes lanaiensis rutha), Oahu creeper (Paroreomyza maculata), `O`u (honeycreeper) (Psittirostra psittacea)	Work type not yet selected	Labor type not yet selected	San Diego Zoological Society	San Diego Zoological Society, Division of Forestry and Wildlife, Hawaii Department of Land and Natural Resources, Hawaii Forest Bird Recovery Team, U.S. Fish and Wildlife Service, U.S. Geological Survey	U.S. Fish and Wildlife Service		FY 1995 - FY 1999
Plan	Revised Hawaiian Forest Birds Recovery Plan	RF(1)	1	Pacific Islands Fish and Wildlife Office (808) 792-9400	Oahu creeper	Paroreomyza maculata	Endangered	5	Birds	3.4	Acquire funding to build additional facilities to maintain, propagate, incubate and rear endangered species and if necessary, surrogate species	1	Ongoing Current		akiapolaau (Hemignathus wilsoni), Akikiki (Oreomystis bairdi), Bishop's `o`o (Moho bishopi), Crested honeycreeper (Palmeria dolei), Hawaii akepa (Loxops coccineus), Hawaii creeper (Oreomystis mana), Kauai akialoa (honeycreeper) (Akialoa stejnegeri), Kauai `o`o (honeyeater) (Moho braccatus), Large Kauai (=kamao) Thrush (Myadestes myadestinus), Maui akepa (Loxops ochraceus), Maui parrotbill (honeyc…	Work type not yet selected	Labor type not yet selected	San Diego Zoological Society	San Diego Zoological Society, Division of Forestry and Wildlife, Hawaii Department of Land and Natural Resources, Hawaii Forest Bird Recovery Team, U.S. Fish and Wildlife Service, Private Sector	Other		FY 2000 - FY 2004
Plan	Revised Hawaiian Forest Birds Recovery Plan	RF(1)	1	Pacific Islands Fish and Wildlife Office (808) 792-9400	Oahu elepaio	Chasiempis ibidis	Endangered	3	Birds	2.5.2.3	Establish disease monitoring protocols for captive native birds to assess presence of avian disease in captive held populations and risk of transfer of disease strains between avian captive holding facilities	2	Ongoing Current		akiapolaau (Hemignathus wilsoni), Akikiki (Oreomystis bairdi), Crested honeycreeper (Palmeria dolei), Hawaii akepa (Loxops coccineus), Hawaii creeper (Oreomystis mana), Kauai akialoa (honeycreeper) (Akialoa stejnegeri), Kauai nukupuu (Hemignathus hanapepe), Kauai `o`o (honeyeater) (Moho braccatus), Large Kauai (=kamao) Thrush (Myadestes myadestinus), Maui parrotbill (honeycreeper) (Pseudonestor x…	Work type not yet selected	Labor type not yet selected	San Diego Zoological Society	San Diego Zoological Society, Division of Forestry and Wildlife, Hawaii Department of Land and Natural Resources, Avian Disease Working Group, U.S. Fish and Wildlife Service, U.S. Geological Survey	Other		Prior to FY 1995
Plan	Revised Hawaiian Forest Birds Recovery Plan	RF(1)	1	Pacific Islands Fish and Wildlife Office (808) 792-9400	Oahu elepaio	Chasiempis ibidis	Endangered	3	Birds	2.5.2.3.1	Develop a list of diseases of concern for which captive birds should be routinely tested before they can be transferred between avian captive holding facilities	2	Ongoing Current		akiapolaau (Hemignathus wilsoni), Akikiki (Oreomystis bairdi), Crested honeycreeper (Palmeria dolei), Hawaii akepa (Loxops coccineus), Hawaii creeper (Oreomystis mana), Kauai akialoa (honeycreeper) (Akialoa stejnegeri), Kauai nukupuu (Hemignathus hanapepe), Kauai `o`o (honeyeater) (Moho braccatus), Large Kauai (=kamao) Thrush (Myadestes myadestinus), Maui parrotbill (honeycreeper) (Pseudonestor x…	Work type not yet selected	Labor type not yet selected	San Diego Zoological Society	San Diego Zoological Society, Division of Forestry and Wildlife, Hawaii Department of Land and Natural Resources, Avian Disease Working Group, U.S. Fish and Wildlife Service, U.S. Geological Survey	Other		FY 2006
Plan	Revised Hawaiian Forest Birds Recovery Plan	RF(1)	1	Pacific Islands Fish and Wildlife Office (808) 792-9400	Oahu elepaio	Chasiempis ibidis	Endangered	3	Birds	3	Develop captive propagation, translocation and related recovery strategies	1	Ongoing Current	Annual and total costs for captive propagation program, which would implement all related recovery strategies.	akiapolaau (Hemignathus wilsoni), Akikiki (Oreomystis bairdi), Crested honeycreeper (Palmeria dolei), Hawaii akepa (Loxops coccineus), Hawaii creeper (Oreomystis mana), Kauai akialoa (honeycreeper) (Akialoa stejnegeri), Kauai nukupuu (Hemignathus hanapepe), Kauai `o`o (honeyeater) (Moho braccatus), Large Kauai (=kamao) Thrush (Myadestes myadestinus), Maui parrotbill (honeycreeper) (Pseudonestor x…	Work type not yet selected	Labor type not yet selected	San Diego Zoological Society	San Diego Zoological Society, Division of Forestry and Wildlife, Hawaii Department of Land and Natural Resources, Hawaii Forest Bird Recovery Team, U.S. Fish and Wildlife Service, U.S. Geological Survey	U.S. Fish and Wildlife Service		Prior to FY 1995
Plan	Revised Hawaiian Forest Birds Recovery Plan	RF(1)	1	Pacific Islands Fish and Wildlife Office (808) 792-9400	Oahu elepaio	Chasiempis ibidis	Endangered	3	Birds	3.1	If egg collections fail, develop methods by which to bring nestling birds, juveniles, and/or adults into captivity with concomitant quarantine procedures	2	Ongoing Current	action number 3.10	akiapolaau (Hemignathus wilsoni), Akikiki (Oreomystis bairdi), Crested honeycreeper (Palmeria dolei), Hawaii akepa (Loxops coccineus), Hawaii creeper (Oreomystis mana), Kauai akialoa (honeycreeper) (Akialoa stejnegeri), Kauai nukupuu (Hemignathus hanapepe), Kauai `o`o (honeyeater) (Moho braccatus), Large Kauai (=kamao) Thrush (Myadestes myadestinus), Maui parrotbill (honeycreeper) (Pseudonestor x…	Work type not yet selected	Labor type not yet selected	San Diego Zoological Society	San Diego Zoological Society, Division of Forestry and Wildlife, Hawaii Department of Land and Natural Resources, U.S. Fish and Wildlife Service, U.S. Geological Survey	U.S. Fish and Wildlife Service		FY 2000 - FY 2004
Plan	Revised Hawaiian Forest Birds Recovery Plan	RF(1)	1	Pacific Islands Fish and Wildlife Office (808) 792-9400	Oahu elepaio	Chasiempis ibidis	Endangered	3	Birds	3.1	Periodically evaluate and identify the target species that will require captive propagation for recovery and the appropriate strategy to be used	1	Ongoing Current		akiapolaau (Hemignathus wilsoni), Akikiki (Oreomystis bairdi), Crested honeycreeper (Palmeria dolei), Hawaii akepa (Loxops coccineus), Hawaii creeper (Oreomystis mana), Kauai akialoa (honeycreeper) (Akialoa stejnegeri), Kauai nukupuu (Hemignathus hanapepe), Kauai `o`o (honeyeater) (Moho braccatus), Large Kauai (=kamao) Thrush (Myadestes myadestinus), Maui parrotbill (honeycreeper) (Pseudonestor x…	Work type not yet selected	Labor type not yet selected	San Diego Zoological Society	San Diego Zoological Society, Division of Forestry and Wildlife, Hawaii Department of Land and Natural Resources, Hawaii Forest Bird Recovery Team, U.S. Fish and Wildlife Service, U.S. Geological Survey	U.S. Fish and Wildlife Service		FY 2000 - FY 2004
Plan	Revised Hawaiian Forest Birds Recovery Plan	RF(1)	1	Pacific Islands Fish and Wildlife Office (808) 792-9400	Oahu elepaio	Chasiempis ibidis	Endangered	3	Birds	3.11.2	Establish a cryogenic cell culture of germplasm of the endangered Hawaiian avifauna at two partner institutions willing to hold the cell line in perpetuity: Obtain and hold cryogenic germplasm for all other endangered forest birds	2	Ongoing Current		akiapolaau (Hemignathus wilsoni), Crested honeycreeper (Palmeria dolei), Hawaii akepa (Loxops coccineus), Hawaii creeper (Oreomystis mana), Maui parrotbill (honeycreeper) (Pseudonestor xanthophrys), Oahu elepaio (Chasiempis ibidis), Palila (honeycreeper) (Loxioides bailleui)	Work type not yet selected	Labor type not yet selected	San Diego Zoological Society	San Diego Zoological Society, Division of Forestry and Wildlife, Hawaii Department of Land and Natural Resources, Avian Disease Working Group, Veterinary Consortium (state/federal/private clinicians) [Hawaiian forest birds], U.S. Fish and Wildlife Service, U.S. Geological Survey	U.S. Fish and Wildlife Service		FY 2000 - FY 2004
Plan	Revised Hawaiian Forest Birds Recovery Plan	RF(1)	1	Pacific Islands Fish and Wildlife Office (808) 792-9400	Oahu elepaio	Chasiempis ibidis	Endangered	3	Birds	3.12.1	Evaluate the Honolulu Zoo or other qualified institutions as repositories for those endangered species and/or individuals that are not contributing to the captive propagation program	2	Ongoing Current		akiapolaau (Hemignathus wilsoni), Akikiki (Oreomystis bairdi), Crested honeycreeper (Palmeria dolei), Hawaii akepa (Loxops coccineus), Hawaii creeper (Oreomystis mana), Kauai akialoa (honeycreeper) (Akialoa stejnegeri), Kauai nukupuu (Hemignathus hanapepe), Kauai `o`o (honeyeater) (Moho braccatus), Large Kauai (=kamao) Thrush (Myadestes myadestinus), Maui parrotbill (honeycreeper) (Pseudonestor x…	Work type not yet selected	Labor type not yet selected	San Diego Zoological Society	San Diego Zoological Society, Honolulu Zoo, Division of Forestry and Wildlife, Hawaii Department of Land and Natural Resources, Veterinary Consortium (state/federal/private clinicians) [Hawaiian forest birds], U.S. Fish and Wildlife Service	U.S. Fish and Wildlife Service		FY 2000 - FY 2004
Plan	Revised Hawaiian Forest Birds Recovery Plan	RF(1)	1	Pacific Islands Fish and Wildlife Office (808) 792-9400	Oahu elepaio	Chasiempis ibidis	Endangered	3	Birds	3.2	Develop captive propagation programs for target species, including both endangered and surrogate species	1	Ongoing Current		akiapolaau (Hemignathus wilsoni), Akikiki (Oreomystis bairdi), Crested honeycreeper (Palmeria dolei), Hawaii akepa (Loxops coccineus), Hawaii creeper (Oreomystis mana), Kauai akialoa (honeycreeper) (Akialoa stejnegeri), Kauai nukupuu (Hemignathus hanapepe), Kauai `o`o (honeyeater) (Moho braccatus), Large Kauai (=kamao) Thrush (Myadestes myadestinus), Maui parrotbill (honeycreeper) (Pseudonestor x…	Work type not yet selected	Labor type not yet selected	San Diego Zoological Society	San Diego Zoological Society, Division of Forestry and Wildlife, Hawaii Department of Land and Natural Resources, Hawaii Forest Bird Recovery Team, U.S. Fish and Wildlife Service, U.S. Geological Survey	U.S. Fish and Wildlife Service		Prior to FY 1995
[truncated: 154 more rows]
